# Supplementary material for: Elucidating the genetic relationship between ulcerative colitis and diabetic kidney disease: a bidirectional Mendelian randomization study
Source: Front Endocrinol (Lausanne). 2024 Aug 15;15:1435812. doi: 10.3389/fendo.2024.1435812 (PMC11358062; doi:10.3389/fendo.2024.1435812)
Supplement: Supplementary file 1 [file DataSheet1.csv]

SNP	effect_allele.exposure	other_allele.exposure	effect_allele.outcome	other_allele.outcome	beta.exposure	beta.outcome	eaf.exposure	eaf.outcome	remove	palindromic	ambiguous	id.outcome	se.outcome	pval.outcome	outcome	mr_keep.outcome	pval_origin.outcome	data_source.outcome	se.exposure	pval.exposure	exposure	id.exposure	mr_keep.exposure	pval_origin.exposure	data_source.exposure	action	SNP_index	mr_keep	samplesize.outcome
rs10020210	A	G	A	G	0.0466	-0.0164746569579348	0.6214	0.611390510569951	FALSE	FALSE	FALSE	SDfWNK	0.0196609667976244	0.402065932171329	DKD	TRUE	reported	textfile	0.0095	9.554e-07	UC	N75XFH	TRUE	reported	textfile	2	1	TRUE	NA
rs10509397	C	G	C	G	0.0508	-0.026250471783673	0.2777	0.290338228327531	FALSE	TRUE	FALSE	SDfWNK	0.0216255739542473	0.224800261056336	DKD	TRUE	reported	textfile	0.0105	1.492e-06	UC	N75XFH	TRUE	reported	textfile	2	1	TRUE	NA
rs11665674	A	G	A	G	-0.0853	-0.0330230410491871	0.5514	0.522921481518532	FALSE	FALSE	FALSE	SDfWNK	0.0214250246284625	0.123236402053219	DKD	TRUE	reported	textfile	0.0107	1.696e-15	UC	N75XFH	TRUE	reported	textfile	2	1	TRUE	NA
rs11692085	T	C	T	C	0.0633	-0.00164322519112545	0.2706	0.278705996011523	FALSE	FALSE	FALSE	SDfWNK	0.0213901649566393	0.938765523176271	DKD	TRUE	reported	textfile	0.0102	5.253e-10	UC	N75XFH	TRUE	reported	textfile	2	1	TRUE	NA
rs117291935	A	G	A	G	0.1014	-0.0448229022559804	0.0517	0.053523445791587	FALSE	FALSE	FALSE	SDfWNK	0.0427350928352828	0.294245005158374	DKD	TRUE	reported	textfile	0.0202	5.078e-07	UC	N75XFH	TRUE	reported	textfile	2	1	TRUE	NA
rs12347577	C	G	C	G	-0.0536	0.0199068455755638	0.3224	0.324448268167316	FALSE	TRUE	FALSE	SDfWNK	0.0204044920406536	0.329257303151973	DKD	TRUE	reported	textfile	0.0096	2.593e-08	UC	N75XFH	TRUE	reported	textfile	2	1	TRUE	NA
rs12637057	A	T	A	T	-0.049	-0.0230255632076761	0.3292	0.329600771297907	FALSE	TRUE	FALSE	SDfWNK	0.0203456577572851	0.257752678675275	DKD	TRUE	reported	textfile	0.0095	2.823e-07	UC	N75XFH	TRUE	reported	textfile	2	1	TRUE	NA
rs1273886	A	G	A	G	-0.0889	-0.00935200494691548	0.8714	0.872381921894714	FALSE	FALSE	FALSE	SDfWNK	0.0288139508287753	0.745510188959836	DKD	TRUE	reported	textfile	0.0135	5.223e-11	UC	N75XFH	TRUE	reported	textfile	2	1	TRUE	NA
rs12792379	A	G	A	G	0.0917	0.0288891597955107	0.0896	0.0890285008512136	FALSE	FALSE	FALSE	SDfWNK	0.0334442765578668	0.387697871285617	DKD	TRUE	reported	textfile	0.0157	4.864e-09	UC	N75XFH	TRUE	reported	textfile	2	1	TRUE	NA
rs146095444	T	C	T	C	0.2148	0.0675812637482622	0.0217	0.0262348565979383	FALSE	FALSE	FALSE	SDfWNK	0.0701095229687654	0.33507679347594	DKD	TRUE	reported	textfile	0.0387	2.759e-08	UC	N75XFH	TRUE	reported	textfile	2	1	TRUE	NA
rs2060210	A	T	A	T	-0.0459	0.0068684869479169	0.389	0.391139268280654	FALSE	TRUE	FALSE	SDfWNK	0.0199341282185565	0.730425795307519	DKD	TRUE	reported	textfile	0.0095	1.456e-06	UC	N75XFH	TRUE	reported	textfile	2	1	TRUE	NA
rs2063346	T	C	T	C	0.0421	0.0269570580450283	0.4989	0.493769573449371	FALSE	FALSE	FALSE	SDfWNK	0.0190703880294539	0.157492360033961	DKD	TRUE	reported	textfile	0.009	2.734e-06	UC	N75XFH	TRUE	reported	textfile	2	1	TRUE	NA
rs2070762	A	G	A	G	0.049	0.0400048372868711	0.4755	0.469187657830101	FALSE	FALSE	FALSE	SDfWNK	0.0196937285656334	0.0422195965139079	DKD	TRUE	reported	textfile	0.0093	1.315e-07	UC	N75XFH	TRUE	reported	textfile	2	1	TRUE	NA
rs2294008	T	C	T	C	-0.2177	-0.0507725194355189	0.6354	0.632472096075205	FALSE	FALSE	FALSE	SDfWNK	0.0197925923667755	0.0103107917568565	DKD	TRUE	reported	textfile	0.0092	1.05e-123	UC	N75XFH	TRUE	reported	textfile	2	1	TRUE	NA
rs2395153	C	G	C	G	0.0643	-0.00783280075438686	0.8477	0.847050781862827	FALSE	TRUE	FALSE	SDfWNK	0.0263885546244717	0.766599596330528	DKD	TRUE	reported	textfile	0.0123	1.581e-07	UC	N75XFH	TRUE	reported	textfile	2	1	TRUE	NA
rs2553380	T	C	T	C	0.0602	-0.0135384442402127	0.352	0.352532554487473	FALSE	FALSE	FALSE	SDfWNK	0.0213642880069377	0.526279835125905	DKD	TRUE	reported	textfile	0.0105	1e-08	UC	N75XFH	TRUE	reported	textfile	2	1	TRUE	NA
rs2642030	A	G	A	G	-0.0471	-0.0222400597266382	0.438	0.421008738757291	FALSE	FALSE	FALSE	SDfWNK	0.0193819361401823	0.251190207075597	DKD	TRUE	reported	textfile	0.0093	3.723e-07	UC	N75XFH	TRUE	reported	textfile	2	1	TRUE	NA
rs3019776	A	G	A	G	-0.053	-8.7539406073914e-05	0.4706	0.487864159685341	FALSE	FALSE	FALSE	SDfWNK	0.0205654076746924	0.996603707995963	DKD	TRUE	reported	textfile	0.0105	4.419e-07	UC	N75XFH	TRUE	reported	textfile	2	1	TRUE	NA
rs34074411	T	C	T	C	0.078	-0.0149371407544823	0.6342	0.664656809536351	FALSE	FALSE	FALSE	SDfWNK	0.021173603443498	0.480523708642418	DKD	TRUE	reported	textfile	0.0104	6.963e-14	UC	N75XFH	TRUE	reported	textfile	2	1	TRUE	NA
rs4685405	T	G	T	G	0.0603	0.0059327577868964	0.5241	0.52689985744418	FALSE	FALSE	FALSE	SDfWNK	0.0190799486011141	0.755844698297953	DKD	TRUE	reported	textfile	0.009	1.634e-11	UC	N75XFH	TRUE	reported	textfile	2	1	TRUE	NA
rs484864	A	G	A	G	-0.0454	-0.0363052853443634	0.5815	0.594050154108202	FALSE	FALSE	FALSE	SDfWNK	0.0204310323041184	0.075573547392703	DKD	TRUE	reported	textfile	0.0097	2.815e-06	UC	N75XFH	TRUE	reported	textfile	2	1	TRUE	NA
rs5760500	A	G	A	G	-0.0759	0.00520532887866994	0.3177	0.316573008129443	FALSE	FALSE	FALSE	SDfWNK	0.0223730798816037	0.816025150616205	DKD	TRUE	reported	textfile	0.0109	3.668e-12	UC	N75XFH	TRUE	reported	textfile	2	1	TRUE	NA
rs59781317	A	G	A	G	-0.0533	0.0231265111872006	0.227	0.21005025109079	FALSE	FALSE	FALSE	SDfWNK	0.0238201312509506	0.331607575390176	DKD	TRUE	reported	textfile	0.0113	2.206e-06	UC	N75XFH	TRUE	reported	textfile	2	1	TRUE	NA
rs6420094	A	G	A	G	0.0453	0.0535489028675455	0.6921	0.690930546989115	FALSE	FALSE	FALSE	SDfWNK	0.0205971394797834	0.00932720411221269	DKD	TRUE	reported	textfile	0.0096	2.141e-06	UC	N75XFH	TRUE	reported	textfile	2	1	TRUE	NA
rs6491244	A	G	A	G	-0.0838	-0.00289840060706923	0.8101	0.810642460043449	FALSE	FALSE	FALSE	SDfWNK	0.024271923918465	0.904947595986208	DKD	TRUE	reported	textfile	0.0114	1.674e-13	UC	N75XFH	TRUE	reported	textfile	2	1	TRUE	NA
rs6700698	T	C	T	C	-0.0434	-0.0245221742388844	0.4595	0.468036975429362	FALSE	FALSE	FALSE	SDfWNK	0.0190225231423746	0.197358944254703	DKD	TRUE	reported	textfile	0.0091	2.065e-06	UC	N75XFH	TRUE	reported	textfile	2	1	TRUE	NA
rs6860328	T	C	T	C	-0.0833	-0.0183385876505926	0.4229	0.415470784175491	FALSE	FALSE	FALSE	SDfWNK	0.0193257523642149	0.34266144072715	DKD	TRUE	reported	textfile	0.0091	4.471e-20	UC	N75XFH	TRUE	reported	textfile	2	1	TRUE	NA
rs687289	A	G	A	G	-0.0654	-0.0179470141051556	0.4475	0.452936261509293	FALSE	FALSE	FALSE	SDfWNK	0.0191560887613066	0.348818739386288	DKD	TRUE	reported	textfile	0.0089	1.879e-13	UC	N75XFH	TRUE	reported	textfile	2	1	TRUE	NA
rs7211636	T	G	T	G	0.0461	0.0281612779928394	0.3811	0.392066133437239	FALSE	FALSE	FALSE	SDfWNK	0.0195190212958907	0.149087876646537	DKD	TRUE	reported	textfile	0.0093	7.141e-07	UC	N75XFH	TRUE	reported	textfile	2	1	TRUE	NA
rs72607744	A	G	A	G	0.1477	0.00629912355731279	0.0951	0.0966952919272888	FALSE	FALSE	FALSE	SDfWNK	0.0353780937542548	0.858682510789072	DKD	TRUE	reported	textfile	0.0188	4.449e-15	UC	N75XFH	TRUE	reported	textfile	2	1	TRUE	NA
rs75902090	A	G	A	G	0.1099	0.00882901005244636	0.9479	0.946479812564636	FALSE	FALSE	FALSE	SDfWNK	0.0455650278789116	0.846358133324004	DKD	TRUE	reported	textfile	0.0239	4.198e-06	UC	N75XFH	TRUE	reported	textfile	2	1	TRUE	NA
rs760975	C	G	C	G	-0.0511	-0.0201076623070762	0.6413	0.662987960758387	FALSE	TRUE	FALSE	SDfWNK	0.0208605841207071	0.335092572096808	DKD	TRUE	reported	textfile	0.0099	2.546e-07	UC	N75XFH	TRUE	reported	textfile	2	1	TRUE	NA
rs77151875	A	G	A	G	-0.0486	-0.00333550019769288	0.2834	0.290118009537244	FALSE	FALSE	FALSE	SDfWNK	0.0215237683135532	0.876846366437993	DKD	TRUE	reported	textfile	0.0104	2.689e-06	UC	N75XFH	TRUE	reported	textfile	2	1	TRUE	NA
rs7812623	T	C	T	C	-0.1044	-0.0647950686361512	0.7455	0.738625133927343	FALSE	FALSE	FALSE	SDfWNK	0.0219755938000943	0.00319318714436876	DKD	TRUE	reported	textfile	0.0105	2.809e-23	UC	N75XFH	TRUE	reported	textfile	2	1	TRUE	NA
rs7837059	T	C	T	C	0.0625	0.0180636191608624	0.3091	0.287468538213674	FALSE	FALSE	FALSE	SDfWNK	0.021982757329184	0.411237625286568	DKD	TRUE	reported	textfile	0.0107	4.79e-09	UC	N75XFH	TRUE	reported	textfile	2	1	TRUE	NA
rs7999100	A	C	A	C	-0.0462	0.0200915637441814	0.4102	0.419725758324772	FALSE	FALSE	FALSE	SDfWNK	0.0193145061447264	0.298232214711814	DKD	TRUE	reported	textfile	0.0091	4.026e-07	UC	N75XFH	TRUE	reported	textfile	2	1	TRUE	NA
rs806973	A	G	A	G	-0.062	0.0116994537480541	0.8726	0.871317766948815	FALSE	FALSE	FALSE	SDfWNK	0.0285681129223807	0.682151925027915	DKD	TRUE	reported	textfile	0.0134	3.727e-06	UC	N75XFH	TRUE	reported	textfile	2	1	TRUE	NA
rs8114689	A	G	A	G	0.0661	-0.0311320079511715	0.5929	0.597571098535535	FALSE	FALSE	FALSE	SDfWNK	0.0193979864861097	0.108513777500147	DKD	TRUE	reported	textfile	0.0092	5.672e-13	UC	N75XFH	TRUE	reported	textfile	2	1	TRUE	NA
rs929168	A	G	A	G	0.0538	-0.0149336488049252	0.7884	0.808489772821296	FALSE	FALSE	FALSE	SDfWNK	0.0241518704834663	0.536362667582172	DKD	TRUE	reported	textfile	0.0113	1.834e-06	UC	N75XFH	TRUE	reported	textfile	2	1	TRUE	NA
