# Supplementary material for: Elucidating the genetic relationship between ulcerative colitis and diabetic kidney disease: a bidirectional Mendelian randomization study
Source: Front Endocrinol (Lausanne). 2024 Aug 15;15:1435812. doi: 10.3389/fendo.2024.1435812 (PMC11358062; doi:10.3389/fendo.2024.1435812)
Supplement: Supplementary file 2 [file DataSheet2.csv]

SNP	effect_allele.exposure	other_allele.exposure	effect_allele.outcome	other_allele.outcome	beta.exposure	beta.outcome	eaf.exposure	eaf.outcome	remove	palindromic	ambiguous	id.outcome	se.outcome	pval.outcome	outcome	mr_keep.outcome	pval_origin.outcome	data_source.outcome	se.exposure	pval.exposure	exposure	id.exposure	mr_keep.exposure	pval_origin.exposure	data_source.exposure	action	SNP_index	mr_keep	samplesize.outcome
rs10058883	G	A	G	A	0.553977437492453	-0.0557557503174463	0.180393985182354	0.180520444163092	FALSE	FALSE	FALSE	HnHfvC	0.102816452444723	0.58762265357456	UC	TRUE	reported	textfile	0.126402592732229	1.17248159733157e-05	DKD	YPkpXI	TRUE	reported	textfile	2	1	TRUE	NA
rs11137166	A	G	A	G	1.60377565941411	0.0222117872104535	0.0258278896587418	0.025747736317443	FALSE	FALSE	FALSE	HnHfvC	0.28267558032098	0.937369115687773	UC	TRUE	reported	textfile	0.38336043582077	2.87097021605943e-05	DKD	YPkpXI	TRUE	reported	textfile	2	1	TRUE	NA
rs11652169	C	G	C	G	0.544086383720976	0.0708110591121819	0.21328623640991	0.213065048168261	FALSE	TRUE	FALSE	HnHfvC	0.103705473414004	0.494727368120249	UC	TRUE	reported	textfile	0.12611276762061	1.60120493194335e-05	DKD	YPkpXI	TRUE	reported	textfile	2	1	TRUE	NA
rs117027333	T	A	T	A	4.75424961554901	0.463742561570908	0.00417588198725633	0.00423262500437276	FALSE	TRUE	FALSE	HnHfvC	0.665338175141289	0.485801050408939	UC	TRUE	reported	textfile	1.11561583232269	2.03016391122758e-05	DKD	YPkpXI	TRUE	reported	textfile	2	1	TRUE	NA
rs117239760	T	C	T	C	1.19814473240514	0.00276021400756297	0.0328410140450323	0.0325902304354158	FALSE	FALSE	FALSE	HnHfvC	0.22484357449961	0.990205293477402	UC	TRUE	reported	textfile	0.295144375465522	4.91735268219451e-05	DKD	YPkpXI	TRUE	reported	textfile	2	1	TRUE	NA
rs117698259	A	G	A	G	2.47128891518831	0.248967761561964	0.0141394718868448	0.0142822577378434	FALSE	FALSE	FALSE	HnHfvC	0.37321870452507	0.504719274912334	UC	TRUE	reported	textfile	0.542281783973827	5.18389789886207e-06	DKD	YPkpXI	TRUE	reported	textfile	2	1	TRUE	NA
rs11872262	T	C	T	C	0.49313209270313	0.0277126259086509	0.254786997816421	0.255166567743297	FALSE	FALSE	FALSE	HnHfvC	0.0989616894047534	0.779451511436266	UC	TRUE	reported	textfile	0.119908789708293	3.91295721498048e-05	DKD	YPkpXI	TRUE	reported	textfile	2	1	TRUE	NA
rs11945325	G	A	G	A	-0.440748970933153	-0.124883742907214	0.507310521212638	0.507491644756001	FALSE	FALSE	FALSE	HnHfvC	0.0892333542017303	0.161657511351802	UC	TRUE	reported	textfile	0.107136071122488	3.89000303465858e-05	DKD	YPkpXI	TRUE	reported	textfile	2	1	TRUE	NA
rs12070058	A	T	A	T	1.18618825788546	-0.21633491402234	0.0469192224805182	0.0469679547299491	FALSE	TRUE	FALSE	HnHfvC	0.18860103416715	0.251360742548499	UC	TRUE	reported	textfile	0.249854357454242	2.05927259868491e-06	DKD	YPkpXI	TRUE	reported	textfile	2	1	TRUE	NA
rs12214931	G	T	G	T	0.586033529330222	0.0556576481822682	0.206629693325849	0.205924687421027	FALSE	FALSE	FALSE	HnHfvC	0.0987108439710148	0.572859400397772	UC	TRUE	reported	textfile	0.121402959875423	1.38482299698493e-06	DKD	YPkpXI	TRUE	reported	textfile	2	1	TRUE	NA
rs12414602	A	G	A	G	0.621450384752254	0.0787134637580553	0.124170282021245	0.124741167670103	FALSE	FALSE	FALSE	HnHfvC	0.119130943465262	0.508785074657586	UC	TRUE	reported	textfile	0.148491859912253	2.85065082120243e-05	DKD	YPkpXI	TRUE	reported	textfile	2	1	TRUE	NA
rs130005	G	A	G	A	-0.418439702055589	-0.133574037147143	0.325469052446821	0.324903866823494	FALSE	FALSE	FALSE	HnHfvC	0.084337782396175	0.113239624233896	UC	TRUE	reported	textfile	0.101597926080354	3.81205833060104e-05	DKD	YPkpXI	TRUE	reported	textfile	2	1	TRUE	NA
rs138627650	C	G	C	G	2.30414394859607	-0.916696603415521	0.0137076198461759	0.0138793559494669	FALSE	TRUE	FALSE	HnHfvC	0.391851785015107	0.0193149345115952	UC	TRUE	reported	textfile	0.560608283587109	3.95524954453338e-05	DKD	YPkpXI	TRUE	reported	textfile	2	1	TRUE	NA
rs140059707	C	T	C	T	2.57909695328838	-0.239744073375327	0.0121838186636194	0.0120387717117934	FALSE	FALSE	FALSE	HnHfvC	0.401443332651736	0.550370341944141	UC	TRUE	reported	textfile	0.578987547665834	8.40910124518443e-06	DKD	YPkpXI	TRUE	reported	textfile	2	1	TRUE	NA
rs144410957	A	G	A	G	3.80882905829867	0.121105199164618	0.00535713864438365	0.00547378899845118	FALSE	FALSE	FALSE	HnHfvC	0.591252789086805	0.83770641363851	UC	TRUE	reported	textfile	0.923937661235776	3.74965759997079e-05	DKD	YPkpXI	TRUE	reported	textfile	2	1	TRUE	NA
rs145080906	T	C	T	C	2.84142707533585	-0.42811040987426	0.0106834022785574	0.0107614401578367	FALSE	FALSE	FALSE	HnHfvC	0.439558229985524	0.330078347725309	UC	TRUE	reported	textfile	0.670952115955843	2.28635299410881e-05	DKD	YPkpXI	TRUE	reported	textfile	2	1	TRUE	NA
rs146081261	T	C	T	C	1.12473972150898	-0.20823085834632	0.0481053890602115	0.0483933911242376	FALSE	FALSE	FALSE	HnHfvC	0.206839738023347	0.314066658769189	UC	TRUE	reported	textfile	0.268853117738416	2.87089376844496e-05	DKD	YPkpXI	TRUE	reported	textfile	2	1	TRUE	NA
rs148902748	A	C	A	C	0.94549762628914	-0.0191470925994481	0.0736117156358747	0.0736232049128755	FALSE	FALSE	FALSE	HnHfvC	0.172580364231524	0.911659207026804	UC	TRUE	reported	textfile	0.219996783564955	1.72517794378914e-05	DKD	YPkpXI	TRUE	reported	textfile	2	1	TRUE	NA
rs148964424	T	C	T	C	0.843164103367978	-0.0695630982001885	0.0684107951066417	0.0689122814871152	FALSE	FALSE	FALSE	HnHfvC	0.160701313281957	0.665107765717051	UC	TRUE	reported	textfile	0.204504225685091	3.74023859009666e-05	DKD	YPkpXI	TRUE	reported	textfile	2	1	TRUE	NA
rs149034057	T	C	T	C	1.16845992409378	-0.202015042991371	0.0401156176240333	0.040208604301964	FALSE	FALSE	FALSE	HnHfvC	0.211519015479427	0.339543310410451	UC	TRUE	reported	textfile	0.278973572676886	2.80896940635816e-05	DKD	YPkpXI	TRUE	reported	textfile	2	1	TRUE	NA
rs149181836	T	C	T	C	0.80713674214076	0.012064901231458	0.0779516155857755	0.0783405147227492	FALSE	FALSE	FALSE	HnHfvC	0.151800168249953	0.936651761873888	UC	TRUE	reported	textfile	0.192587001838742	2.77698309782645e-05	DKD	YPkpXI	TRUE	reported	textfile	2	1	TRUE	NA
rs149203695	A	T	A	T	5.44131402729497	-0.329160443658623	0.00387926661968358	0.00378756430682402	FALSE	TRUE	FALSE	HnHfvC	0.763832004840531	0.666517062782243	UC	TRUE	reported	textfile	1.23946534884521	1.13324948449783e-05	DKD	YPkpXI	TRUE	reported	textfile	2	1	TRUE	NA
rs149723227	A	T	A	T	1.51652358415003	0.0398164306476905	0.02939259683877	0.0294712612193254	FALSE	TRUE	FALSE	HnHfvC	0.27691567629702	0.885669933990808	UC	TRUE	reported	textfile	0.369429709347998	4.04245636234882e-05	DKD	YPkpXI	TRUE	reported	textfile	2	1	TRUE	NA
rs151263967	C	T	C	T	1.37388496687484	0.235303023080175	0.0348538464894099	0.0348814936322187	FALSE	FALSE	FALSE	HnHfvC	0.238100453252169	0.32302971178831	UC	TRUE	reported	textfile	0.31845666343027	1.60183641250466e-05	DKD	YPkpXI	TRUE	reported	textfile	2	1	TRUE	NA
rs1607769	T	A	T	A	-1.41934356194736	-0.43389737936256	0.967986978825698	0.968136281033332	FALSE	TRUE	FALSE	HnHfvC	0.240246049529604	0.0709098786942153	UC	TRUE	reported	textfile	0.322531081076796	1.07931469362934e-05	DKD	YPkpXI	TRUE	reported	textfile	2	1	TRUE	NA
rs16825524	G	A	G	A	0.760469242648396	-0.0146300470912457	0.0773205946638996	0.0774275910857911	FALSE	FALSE	FALSE	HnHfvC	0.147764922379406	0.921131178568001	UC	TRUE	reported	textfile	0.184914573155839	3.9132355147985e-05	DKD	YPkpXI	TRUE	reported	textfile	2	1	TRUE	NA
rs183036486	A	G	A	G	2.58192460838509	0.0269344338201641	0.0122558456094867	0.0122620866419938	FALSE	FALSE	FALSE	HnHfvC	0.391753799511581	0.945185854496346	UC	TRUE	reported	textfile	0.579800133701425	8.46279978240615e-06	DKD	YPkpXI	TRUE	reported	textfile	2	1	TRUE	NA
rs2238809	A	G	A	G	0.416585132153499	-0.0799428305944133	0.342768170253137	0.343239448010191	FALSE	FALSE	FALSE	HnHfvC	0.0834301195291267	0.337961373006103	UC	TRUE	reported	textfile	0.100644238471933	3.48541657819716e-05	DKD	YPkpXI	TRUE	reported	textfile	2	1	TRUE	NA
rs2522518	T	G	T	G	0.638745153114095	0.038770457408542	0.119152429364917	0.119414649551578	FALSE	FALSE	FALSE	HnHfvC	0.122070124320957	0.75078224682639	UC	TRUE	reported	textfile	0.151426325911631	2.46270256133402e-05	DKD	YPkpXI	TRUE	reported	textfile	2	1	TRUE	NA
rs2996010	A	G	A	G	0.450006318186863	0.0314232392385136	0.668447892301371	0.669217127051408	FALSE	FALSE	FALSE	HnHfvC	0.0880137929299323	0.721072113565194	UC	TRUE	reported	textfile	0.106184290525097	2.25545353759344e-05	DKD	YPkpXI	TRUE	reported	textfile	2	1	TRUE	NA
rs397279	C	T	C	T	0.398874802837354	-0.0445578393162853	0.409109189606191	0.409468395028332	FALSE	FALSE	FALSE	HnHfvC	0.0806636680853542	0.580680877266462	UC	TRUE	reported	textfile	0.0967877107767765	3.77017507644981e-05	DKD	YPkpXI	TRUE	reported	textfile	2	1	TRUE	NA
rs42069	T	C	T	C	-0.477399666032767	0.0588166403233727	0.776992750417878	0.776872842606727	FALSE	FALSE	FALSE	HnHfvC	0.0951749847244181	0.536585729327817	UC	TRUE	reported	textfile	0.115661937717956	3.66659268747644e-05	DKD	YPkpXI	TRUE	reported	textfile	2	1	TRUE	NA
rs4767014	T	C	T	C	0.446721971063255	-0.262277693034926	0.685452916051853	0.686495849564088	FALSE	FALSE	FALSE	HnHfvC	0.090646257006885	0.00381071351653276	UC	TRUE	reported	textfile	0.109010980188817	4.16818271385061e-05	DKD	YPkpXI	TRUE	reported	textfile	2	1	TRUE	NA
rs569801541	T	C	T	C	2.07281184774928	-0.338541045768642	0.0164266997177762	0.0164571834137168	FALSE	FALSE	FALSE	HnHfvC	0.365308613391304	0.35406873540288	UC	TRUE	reported	textfile	0.507756541220253	4.45931956746022e-05	DKD	YPkpXI	TRUE	reported	textfile	2	1	TRUE	NA
rs6131988	G	A	G	A	-0.444936251313696	0.087852370818924	0.651562122171855	0.651988420235882	FALSE	FALSE	FALSE	HnHfvC	0.0830749012070127	0.290279815396694	UC	TRUE	reported	textfile	0.100148538588991	8.88108524009919e-06	DKD	YPkpXI	TRUE	reported	textfile	2	1	TRUE	NA
rs61354069	A	G	A	G	-0.512699671926857	0.0195112588851619	0.770621218769659	0.770040465749532	FALSE	FALSE	FALSE	HnHfvC	0.0956232667793581	0.8383198911402	UC	TRUE	reported	textfile	0.116007449387204	9.89107830085361e-06	DKD	YPkpXI	TRUE	reported	textfile	2	1	TRUE	NA
rs6552912	G	A	G	A	0.568655907182891	0.0972206434869881	0.220664243258582	0.219678378657562	FALSE	FALSE	FALSE	HnHfvC	0.0974503013651302	0.318452340425329	UC	TRUE	reported	textfile	0.119625886798625	1.99807254356136e-06	DKD	YPkpXI	TRUE	reported	textfile	2	1	TRUE	NA
rs6783545	A	T	A	T	0.531944819921318	0.0976976328408102	0.805213261686803	0.805522850030079	FALSE	TRUE	FALSE	HnHfvC	0.104931862142299	0.351823645882263	UC	TRUE	reported	textfile	0.128428463876455	3.44359065337411e-05	DKD	YPkpXI	TRUE	reported	textfile	2	1	TRUE	NA
rs7372987	T	G	T	G	1.16740202279805	-0.116988952698064	0.0414913838962058	0.0414613230411449	FALSE	FALSE	FALSE	HnHfvC	0.20812114646564	0.574034610153361	UC	TRUE	reported	textfile	0.274341267504281	2.08776976349757e-05	DKD	YPkpXI	TRUE	reported	textfile	2	1	TRUE	NA
rs74840183	T	C	T	C	0.78881342274837	-0.168847266303666	0.0746263740411487	0.074963335904331	FALSE	FALSE	FALSE	HnHfvC	0.151653553577047	0.265547432636657	UC	TRUE	reported	textfile	0.190641967351667	3.50851498177328e-05	DKD	YPkpXI	TRUE	reported	textfile	2	1	TRUE	NA
rs75014323	A	C	A	C	1.81335443136376	0.202316865180308	0.015564573299692	0.0157020648977286	FALSE	FALSE	FALSE	HnHfvC	0.320090548778723	0.527346787781523	UC	TRUE	reported	textfile	0.441113364940492	3.94191479632799e-05	DKD	YPkpXI	TRUE	reported	textfile	2	1	TRUE	NA
rs7566044	G	A	G	A	-0.400580724342924	-0.0579722782625706	0.543859013556759	0.542624237378695	FALSE	FALSE	FALSE	HnHfvC	0.0820824895350444	0.480021167322157	UC	TRUE	reported	textfile	0.0986311348901371	4.87788180548118e-05	DKD	YPkpXI	TRUE	reported	textfile	2	1	TRUE	NA
rs76673096	T	G	T	G	1.04677759767159	0.07837147007687	0.0465634226379008	0.046754779006448	FALSE	FALSE	FALSE	HnHfvC	0.189779405863992	0.679635277008025	UC	TRUE	reported	textfile	0.249320970469839	2.68672185427522e-05	DKD	YPkpXI	TRUE	reported	textfile	2	1	TRUE	NA
rs76782239	T	C	T	C	3.49051749355396	0.97260414940653	0.00597002381531124	0.00607678649471872	FALSE	FALSE	FALSE	HnHfvC	0.556334332658376	0.0804230330443595	UC	TRUE	reported	textfile	0.850728908852877	4.0787538199826e-05	DKD	YPkpXI	TRUE	reported	textfile	2	1	TRUE	NA
rs76867233	C	G	C	G	1.15006815485041	-0.401441093441293	0.0419093908392184	0.041794819545623	FALSE	TRUE	FALSE	HnHfvC	0.216599202165314	0.0638276049795366	UC	TRUE	reported	textfile	0.280555321789478	4.14479941124185e-05	DKD	YPkpXI	TRUE	reported	textfile	2	1	TRUE	NA
rs77133557	T	A	T	A	4.66572740984468	-1.11350712207783	0.00354396165010424	0.00360606811768208	FALSE	TRUE	FALSE	HnHfvC	0.708017432578846	0.11578564767691	UC	TRUE	reported	textfile	1.13120185209047	3.71419194041144e-05	DKD	YPkpXI	TRUE	reported	textfile	2	1	TRUE	NA
rs77681225	T	C	T	C	5.30776507751153	0.0180937412005188	0.00338153609513993	0.00336609591928294	FALSE	FALSE	FALSE	HnHfvC	0.747008842680681	0.980675857613178	UC	TRUE	reported	textfile	1.2864985298391	3.69536296121091e-05	DKD	YPkpXI	TRUE	reported	textfile	2	1	TRUE	NA
rs7860093	T	A	T	A	0.500107519221062	0.0699199266329351	0.782939758048442	0.78221667638341	FALSE	TRUE	FALSE	HnHfvC	0.0957574798237786	0.465281889149582	UC	TRUE	reported	textfile	0.117054419045516	1.93349017309753e-05	DKD	YPkpXI	TRUE	reported	textfile	2	1	TRUE	NA
rs79869555	T	A	T	A	1.23955532155829	-0.478894224104613	0.0302468939208959	0.030311004803065	FALSE	TRUE	FALSE	HnHfvC	0.230951626740345	0.0381193203520689	UC	TRUE	reported	textfile	0.30494004794541	4.80500063931387e-05	DKD	YPkpXI	TRUE	reported	textfile	2	1	TRUE	NA
rs80105326	A	C	A	C	1.37310785264237	-0.131931639231031	0.0267318315162094	0.0265972021276061	FALSE	FALSE	FALSE	HnHfvC	0.254895817597312	0.604744050963878	UC	TRUE	reported	textfile	0.338497385026962	4.98178386642146e-05	DKD	YPkpXI	TRUE	reported	textfile	2	1	TRUE	NA
rs9565208	A	G	A	G	0.845441717019916	-0.380647287384795	0.0737234495554426	0.0736673389925843	FALSE	FALSE	FALSE	HnHfvC	0.154292394568297	0.0136230753034574	UC	TRUE	reported	textfile	0.19637162956522	1.66748312151386e-05	DKD	YPkpXI	TRUE	reported	textfile	2	1	TRUE	NA
