# Supplementary material for: Elucidating the genetic relationship between ulcerative colitis and diabetic kidney disease: a bidirectional Mendelian randomization study
Source: Front Endocrinol (Lausanne). 2024 Aug 15;15:1435812. doi: 10.3389/fendo.2024.1435812 (PMC11358062; doi:10.3389/fendo.2024.1435812)
Supplement: Supplementary file 3 [file DataSheet3.csv]

id.exposure	id.outcome	outcome	exposure	method	nsnp	b	se	pval	lo_ci	up_ci	or	or_lci95	or_uci95
eqtl-a-ENSG00000001084	WTUCm7	UC	GCLC	MR Egger	3	0.367251815	1.44398547	0.841448743	-2.462959707	3.197463337	1.443761434	0.085182462	24.4703783
eqtl-a-ENSG00000001084	WTUCm7	UC	GCLC	Weighted median	3	0.72403982	0.33361195	0.029983717	0.070160398	1.377919241	2.062749537	1.072680224	3.966639414
eqtl-a-ENSG00000001084	WTUCm7	UC	GCLC	Inverse variance weighted	3	0.698615316	0.350297904	0.046114227	0.012031424	1.385199208	2.010966226	1.012104093	3.995621786
eqtl-a-ENSG00000001084	WTUCm7	UC	GCLC	Simple mode	3	1.171783039	0.583264447	0.182283064	0.028584723	2.314981356	3.227742703	1.028997187	10.12473415
eqtl-a-ENSG00000001084	WTUCm7	UC	GCLC	Weighted mode	3	1.157235307	0.505792678	0.149378157	0.165881659	2.148588955	3.181126271	1.1804334	8.57275332
eqtl-a-ENSG00000008283	WTUCm7	UC	CYB561	MR Egger	3	10.51642662	6.887360062	0.369126331	-2.982799101	24.01565234	36916.97017	0.050650858	26907000778
eqtl-a-ENSG00000008283	WTUCm7	UC	CYB561	Weighted median	3	2.007205633	0.884680699	0.023277599	0.273231462	3.741179804	7.442491212	1.314204398	42.14768685
eqtl-a-ENSG00000008283	WTUCm7	UC	CYB561	Inverse variance weighted	3	2.374558781	0.761624818	0.001822349	0.881774137	3.867343425	10.74627068	2.415180769	47.81519254
eqtl-a-ENSG00000008283	WTUCm7	UC	CYB561	Simple mode	3	1.930399512	1.133107165	0.230562633	-0.290490533	4.151289556	6.892263231	0.74789661	63.51585474
eqtl-a-ENSG00000008283	WTUCm7	UC	CYB561	Weighted mode	3	1.970556262	1.09702076	0.214287832	-0.179604427	4.120716951	7.174666373	0.835600687	61.60339307
eqtl-a-ENSG00000011198	WTUCm7	UC	ABHD5	MR Egger	3	-0.559910617	1.04520621	0.686914626	-2.608514788	1.488693555	0.571260123	0.073643839	4.431302481
eqtl-a-ENSG00000011198	WTUCm7	UC	ABHD5	Weighted median	3	-0.811429471	0.381736582	0.033534355	-1.559633173	-0.06322577	0.444222609	0.210213169	0.938731513
eqtl-a-ENSG00000011198	WTUCm7	UC	ABHD5	Inverse variance weighted	3	-0.802676806	0.389115975	0.039129589	-1.565344116	-0.040009495	0.448127806	0.209016075	0.960780316
eqtl-a-ENSG00000011198	WTUCm7	UC	ABHD5	Simple mode	3	-1.480620381	0.634794775	0.144901942	-2.724818141	-0.236422622	0.22749651	0.065558124	0.789446966
eqtl-a-ENSG00000011198	WTUCm7	UC	ABHD5	Weighted mode	3	-0.311482633	0.409020024	0.525883605	-1.113161879	0.490196614	0.732360329	0.328518581	1.632637187
eqtl-a-ENSG00000017483	WTUCm7	UC	SLC38A5	MR Egger	3	0.588507456	0.343872327	0.336647584	-0.085482306	1.262497217	1.801297891	0.918069388	3.53423623
eqtl-a-ENSG00000017483	WTUCm7	UC	SLC38A5	Weighted median	3	0.485066101	0.191859504	0.011463727	0.109021473	0.861110729	1.624282372	1.115186297	2.365786984
eqtl-a-ENSG00000017483	WTUCm7	UC	SLC38A5	Inverse variance weighted	3	0.479943218	0.199589734	0.016188014	0.088747339	0.871139096	1.61598264	1.092804513	2.389631322
eqtl-a-ENSG00000017483	WTUCm7	UC	SLC38A5	Simple mode	3	0.380679463	0.318867779	0.354938227	-0.244301384	1.00566031	1.463278495	0.783251539	2.733711775
eqtl-a-ENSG00000017483	WTUCm7	UC	SLC38A5	Weighted mode	3	0.496758488	0.213682114	0.145662007	0.077941545	0.915575431	1.643385573	1.081059464	2.498212386
eqtl-a-ENSG00000034152	WTUCm7	UC	MAP2K3	MR Egger	8	-0.380992225	0.336608434	0.300893622	-1.040744755	0.278760305	0.683183201	0.353191543	1.321490551
eqtl-a-ENSG00000034152	WTUCm7	UC	MAP2K3	Weighted median	8	-0.351053782	0.221396673	0.112822677	-0.784991261	0.082883697	0.703945893	0.456123688	1.086415448
eqtl-a-ENSG00000034152	WTUCm7	UC	MAP2K3	Inverse variance weighted	8	-0.352873344	0.179896413	0.049816495	-0.705470314	-0.000276374	0.702666185	0.493876243	0.999723664
eqtl-a-ENSG00000034152	WTUCm7	UC	MAP2K3	Simple mode	8	-0.032513175	0.442592077	0.943494503	-0.899993646	0.834967297	0.968009697	0.406572243	2.304738675
eqtl-a-ENSG00000034152	WTUCm7	UC	MAP2K3	Weighted mode	8	-0.50547996	0.238834659	0.072099195	-0.973595891	-0.037364029	0.603215986	0.377722345	0.963325393
eqtl-a-ENSG00000049245	WTUCm7	UC	VAMP3	MR Egger	3	-0.710037653	0.585345854	0.438908097	-1.857315527	0.437240221	0.491625686	0.156091091	1.548427997
eqtl-a-ENSG00000049245	WTUCm7	UC	VAMP3	Weighted median	3	-0.996304767	0.37041672	0.007151922	-1.722321537	-0.270287996	0.369241356	0.178650921	0.763159675
eqtl-a-ENSG00000049245	WTUCm7	UC	VAMP3	Inverse variance weighted	3	-0.984135397	0.371316506	0.008039772	-1.711915749	-0.256355046	0.373762243	0.180519631	0.773867162
eqtl-a-ENSG00000049245	WTUCm7	UC	VAMP3	Simple mode	3	-1.363312545	0.533599753	0.12508861	-2.409168061	-0.317457029	0.255811983	0.089890047	0.727997963
eqtl-a-ENSG00000049245	WTUCm7	UC	VAMP3	Weighted mode	3	-0.793628679	0.458510611	0.225612183	-1.692309477	0.105052118	0.452200922	0.184093872	1.1107685
eqtl-a-ENSG00000059588	WTUCm7	UC	TARBP1	MR Egger	4	0.737564556	2.148950034	0.764152548	-3.47437751	4.949506622	2.090837192	0.030981113	141.1053285
eqtl-a-ENSG00000059588	WTUCm7	UC	TARBP1	Weighted median	4	0.966943291	0.520908961	0.063416283	-0.054038273	1.987924855	2.629893342	0.947395846	7.300368711
eqtl-a-ENSG00000059588	WTUCm7	UC	TARBP1	Inverse variance weighted	4	0.864329538	0.434924976	0.046888364	0.011876585	1.716782491	2.373414268	1.011947392	5.566589069
eqtl-a-ENSG00000059588	WTUCm7	UC	TARBP1	Simple mode	4	0.987688153	0.495261013	0.140101078	0.016976567	1.958399739	2.685019937	1.017121488	7.087975375
eqtl-a-ENSG00000059588	WTUCm7	UC	TARBP1	Weighted mode	4	0.970188689	0.518450107	0.158045961	-0.04597352	1.986350899	2.638442258	0.955067252	7.288887287
eqtl-a-ENSG00000061676	WTUCm7	UC	NCKAP1	MR Egger	4	1.159683471	0.528511365	0.15945417	0.123801196	2.195565747	3.188923731	1.131790844	8.985082902
eqtl-a-ENSG00000061676	WTUCm7	UC	NCKAP1	Weighted median	4	0.582673194	0.275270656	0.034282912	0.043142708	1.12220368	1.790819245	1.044086884	3.07161561
eqtl-a-ENSG00000061676	WTUCm7	UC	NCKAP1	Inverse variance weighted	4	0.521587497	0.256507495	0.042010098	0.018832807	1.024342187	1.684699984	1.019011262	2.785262675
eqtl-a-ENSG00000061676	WTUCm7	UC	NCKAP1	Simple mode	4	0.708930986	0.425769731	0.1944906	-0.125577687	1.54343966	2.031818056	0.881987243	4.6806625
eqtl-a-ENSG00000061676	WTUCm7	UC	NCKAP1	Weighted mode	4	0.606581628	0.302051621	0.138223289	0.01456045	1.198602806	1.83415086	1.014666969	3.315481314
eqtl-a-ENSG00000066926	WTUCm7	UC	FECH	MR Egger	4	-0.521328789	0.236043882	0.157850396	-0.983974797	-0.05868278	0.593731081	0.373822274	0.943005862
eqtl-a-ENSG00000066926	WTUCm7	UC	FECH	Weighted median	4	-0.461416234	0.203485365	0.02335575	-0.860247549	-0.062584918	0.630390233	0.423057342	0.939333293
eqtl-a-ENSG00000066926	WTUCm7	UC	FECH	Inverse variance weighted	4	-0.440793329	0.196950379	0.025214969	-0.826816071	-0.054770587	0.643525691	0.437439849	0.946702309
eqtl-a-ENSG00000066926	WTUCm7	UC	FECH	Simple mode	4	-0.461050529	0.459750422	0.389834563	-1.362161357	0.440060298	0.630620812	0.25610664	1.552800847
eqtl-a-ENSG00000066926	WTUCm7	UC	FECH	Weighted mode	4	-0.473471819	0.186812725	0.085090068	-0.83962476	-0.107318878	0.622836136	0.431872549	0.898239198
eqtl-a-ENSG00000069667	WTUCm7	UC	CR1	MR Egger	3	0.780716115	1.610205389	0.712592683	-2.375286447	3.936718677	2.18303501	0.092987849	51.25015678
eqtl-a-ENSG00000069667	WTUCm7	UC	CR1	Weighted median	3	1.619633745	0.775018675	0.036635802	0.100597141	3.138670349	5.051239938	1.105831059	23.0731672
eqtl-a-ENSG00000069667	WTUCm7	UC	CR1	Inverse variance weighted	3	1.844528555	0.680515566	0.006718449	0.510718045	3.178339065	6.325117143	1.666487379	24.00684661
eqtl-a-ENSG00000069667	WTUCm7	UC	CR1	Simple mode	3	1.582293579	0.982409581	0.248561189	-0.3432292	3.507816359	4.866103817	0.709475581	33.37530846
eqtl-a-ENSG00000069667	WTUCm7	UC	CR1	Weighted mode	3	1.524658974	0.850264173	0.214811007	-0.141858805	3.191176753	4.593576773	0.867743769	24.31702574
eqtl-a-ENSG00000070669	WTUCm7	UC	ASNS	MR Egger	4	-0.213301195	0.298587741	0.549124363	-0.798533167	0.371930776	0.807912761	0.449988538	1.450532567
eqtl-a-ENSG00000070669	WTUCm7	UC	ASNS	Weighted median	4	-0.270038841	0.129849688	0.037559812	-0.524544229	-0.015533453	0.763349845	0.59182504	0.984586569
eqtl-a-ENSG00000070669	WTUCm7	UC	ASNS	Inverse variance weighted	4	-0.234432198	0.119218858	0.049252196	-0.468101161	-0.000763236	0.791019865	0.626190175	0.999237055
eqtl-a-ENSG00000070669	WTUCm7	UC	ASNS	Simple mode	4	-0.39332723	0.247583256	0.210346176	-0.878590413	0.091935952	0.674807894	0.415367996	1.096294605
eqtl-a-ENSG00000070669	WTUCm7	UC	ASNS	Weighted mode	4	-0.360694165	0.154409869	0.10159529	-0.663337507	-0.058050822	0.697192192	0.515129215	0.94360199
eqtl-a-ENSG00000071205	WTUCm7	UC	NFE2	MR Egger	3	1.198763711	1.408222959	0.551039798	-1.561353289	3.95888071	3.316014833	0.209851889	52.39864386
eqtl-a-ENSG00000071205	WTUCm7	UC	NFE2	Weighted median	3	0.786925646	0.379837418	0.038289382	0.042444307	1.531406984	2.196632807	1.043357947	4.624679098
eqtl-a-ENSG00000071205	WTUCm7	UC	NFE2	Inverse variance weighted	3	0.882985437	0.405098945	0.029281306	0.088991504	1.67697937	2.41810805	1.093071369	5.349373064
eqtl-a-ENSG00000071205	WTUCm7	UC	NFE2	Simple mode	3	0.451091349	0.609768737	0.536486731	-0.744055375	1.646238073	1.570024696	0.475182958	5.187428348
eqtl-a-ENSG00000071205	WTUCm7	UC	NFE2	Weighted mode	3	0.747559693	0.398687927	0.201622878	-0.033868644	1.528988029	2.111840185	0.966698478	4.613505727
eqtl-a-ENSG00000073605	WTUCm7	UC	GSDMB	MR Egger	4	-0.100432333	0.234916455	0.710628682	-0.560868585	0.360003919	0.904446312	0.570713136	1.433335032
eqtl-a-ENSG00000073605	WTUCm7	UC	GSDMB	Weighted median	4	-0.311059493	0.119551738	0.009271379	-0.545380899	-0.076738087	0.732670286	0.579620964	0.926132388
eqtl-a-ENSG00000073605	WTUCm7	UC	GSDMB	Inverse variance weighted	4	-0.327211807	0.126340553	0.00959985	-0.57483929	-0.079584324	0.720931029	0.562795308	0.923500144
eqtl-a-ENSG00000073605	WTUCm7	UC	GSDMB	Simple mode	4	-0.365643044	0.177223254	0.131095989	-0.713000622	-0.018285467	0.693750395	0.49017117	0.981880698
eqtl-a-ENSG00000073605	WTUCm7	UC	GSDMB	Weighted mode	4	-0.320666779	0.127262675	0.086197682	-0.570101622	-0.071231936	0.725665018	0.565467972	0.931245878
eqtl-a-ENSG00000087088	WTUCm7	UC	BAX	MR Egger	3	0.3682404	0.428385847	0.547973909	-0.471395861	1.20787666	1.44518942	0.624130461	3.34637162
eqtl-a-ENSG00000087088	WTUCm7	UC	BAX	Weighted median	3	0.488972081	0.239259943	0.040984625	0.020022592	0.95792157	1.630639193	1.020224389	2.606273883
eqtl-a-ENSG00000087088	WTUCm7	UC	BAX	Inverse variance weighted	3	0.50322368	0.238205721	0.034638517	0.036340466	0.970106893	1.654044796	1.037008852	2.638226453
eqtl-a-ENSG00000087088	WTUCm7	UC	BAX	Simple mode	3	0.338949186	0.422243735	0.506361116	-0.488648536	1.166546907	1.403472027	0.613454897	3.210885986
eqtl-a-ENSG00000087088	WTUCm7	UC	BAX	Weighted mode	3	0.48090204	0.246530596	0.190383903	-0.002297928	0.964102008	1.617532823	0.99770471	2.622431676
eqtl-a-ENSG00000089169	WTUCm7	UC	RPH3A	MR Egger	3	-0.458851532	0.282891382	0.35171871	-1.013318641	0.095615578	0.632009071	0.363012271	1.100335989
eqtl-a-ENSG00000089169	WTUCm7	UC	RPH3A	Weighted median	3	-0.490528921	0.166775824	0.003268936	-0.817409536	-0.163648306	0.612302449	0.441574056	0.849040572
eqtl-a-ENSG00000089169	WTUCm7	UC	RPH3A	Inverse variance weighted	3	-0.494505805	0.16305499	0.002423324	-0.814093584	-0.174918025	0.609872229	0.443040724	0.839525838
eqtl-a-ENSG00000089169	WTUCm7	UC	RPH3A	Simple mode	3	-0.442833481	0.267645593	0.239842052	-0.967418842	0.081751881	0.642214139	0.380062775	1.085186521
eqtl-a-ENSG00000089169	WTUCm7	UC	RPH3A	Weighted mode	3	-0.493359161	0.167047943	0.09807016	-0.820773128	-0.165945193	0.610571936	0.440091276	0.84709266
eqtl-a-ENSG00000100300	WTUCm7	UC	TSPO	MR Egger	3	-1.192182955	0.809935074	0.379900769	-2.779655701	0.395289791	0.303557887	0.062059871	1.484814414
eqtl-a-ENSG00000100300	WTUCm7	UC	TSPO	Weighted median	3	-1.073732252	0.516501532	0.037630598	-2.086075255	-0.061389249	0.341730709	0.12417353	0.940457097
eqtl-a-ENSG00000100300	WTUCm7	UC	TSPO	Inverse variance weighted	3	-0.960456459	0.472882073	0.042247923	-1.887305322	-0.033607597	0.382718151	0.151479448	0.966950865
eqtl-a-ENSG00000100300	WTUCm7	UC	TSPO	Simple mode	3	-1.182395662	0.640192219	0.206025834	-2.437172411	0.072381087	0.306543484	0.087407655	1.075064959
eqtl-a-ENSG00000100300	WTUCm7	UC	TSPO	Weighted mode	3	-1.116046311	0.604556095	0.206165617	-2.300976258	0.068883636	0.327572357	0.100161013	1.07131154
eqtl-a-ENSG00000101574	WTUCm7	UC	METTL4	MR Egger	3	-1.072357073	0.666726027	0.354120234	-2.379140085	0.23442594	0.342200974	0.092630197	1.264182844
eqtl-a-ENSG00000101574	WTUCm7	UC	METTL4	Weighted median	3	-0.750276324	0.31199785	0.016183605	-1.36179211	-0.138760537	0.472236045	0.256201224	0.870436441
eqtl-a-ENSG00000101574	WTUCm7	UC	METTL4	Inverse variance weighted	3	-0.652100214	0.286488622	0.022835125	-1.213617914	-0.090582514	0.520950519	0.297120377	0.913398962
eqtl-a-ENSG00000101574	WTUCm7	UC	METTL4	Simple mode	3	-0.837185879	0.395132501	0.168260642	-1.611645581	-0.062726177	0.43292712	0.199558953	0.939200613
eqtl-a-ENSG00000101574	WTUCm7	UC	METTL4	Weighted mode	3	-0.788126821	0.357895514	0.158572838	-1.489602028	-0.086651613	0.454695725	0.225462365	0.916996509
eqtl-a-ENSG00000104522	WTUCm7	UC	GFUS	MR Egger	7	0.814205371	0.528543395	0.184074982	-0.221739683	1.850150425	2.257381178	0.801123883	6.36077627
eqtl-a-ENSG00000104522	WTUCm7	UC	GFUS	Weighted median	7	0.461826119	0.305820677	0.131012642	-0.137582408	1.061234646	1.586969336	0.871462532	2.889936837
eqtl-a-ENSG00000104522	WTUCm7	UC	GFUS	Inverse variance weighted	7	0.489143788	0.229321136	0.032924081	0.039674361	0.938613216	1.63091921	1.040471901	2.556433737
eqtl-a-ENSG00000104522	WTUCm7	UC	GFUS	Simple mode	7	0.37088736	0.454050599	0.445233	-0.519051814	1.260826534	1.449019847	0.595084531	3.528336574
eqtl-a-ENSG00000104522	WTUCm7	UC	GFUS	Weighted mode	7	0.503246691	0.310035013	0.155674399	-0.104421933	1.110915316	1.654082859	0.900845121	3.037137063
eqtl-a-ENSG00000105053	WTUCm7	UC	VRK3	MR Egger	4	0.28083524	0.193830897	0.28438707	-0.099073317	0.660743798	1.324235405	0.905676304	1.936231965
eqtl-a-ENSG00000105053	WTUCm7	UC	VRK3	Weighted median	4	0.275629011	0.112617125	0.014385609	0.054899447	0.496358576	1.317359048	1.056434381	1.642728496
eqtl-a-ENSG00000105053	WTUCm7	UC	VRK3	Inverse variance weighted	4	0.264840466	0.105262724	0.011869694	0.058525526	0.471155406	1.30322305	1.06027205	1.601843904
eqtl-a-ENSG00000105053	WTUCm7	UC	VRK3	Simple mode	4	0.319527045	0.168785483	0.154681192	-0.011292502	0.650346593	1.3764766	0.988771019	1.916204857
eqtl-a-ENSG00000105053	WTUCm7	UC	VRK3	Weighted mode	4	0.279003972	0.109923044	0.084814784	0.063554807	0.494453137	1.321812594	1.065617887	1.639601357
eqtl-a-ENSG00000105501	WTUCm7	UC	SIGLEC5	MR Egger	7	-0.290678796	0.173934103	0.155545987	-0.631589638	0.050232046	0.747755821	0.531745845	1.051515068
eqtl-a-ENSG00000105501	WTUCm7	UC	SIGLEC5	Weighted median	7	-0.314302993	0.127316943	0.013561778	-0.5638442	-0.064761785	0.73029772	0.569017437	0.937290713
eqtl-a-ENSG00000105501	WTUCm7	UC	SIGLEC5	Inverse variance weighted	7	-0.321563203	0.115096914	0.005208507	-0.547153154	-0.095973251	0.725014806	0.578594638	0.908488317
eqtl-a-ENSG00000105501	WTUCm7	UC	SIGLEC5	Simple mode	7	-0.391782959	0.213973414	0.116827928	-0.811170851	0.027604934	0.675850786	0.444337509	1.02798948
eqtl-a-ENSG00000105501	WTUCm7	UC	SIGLEC5	Weighted mode	7	-0.310616771	0.111098598	0.03133422	-0.528370024	-0.092863518	0.732994727	0.589565164	0.91131787
eqtl-a-ENSG00000105610	WTUCm7	UC	KLF1	MR Egger	7	-1.311007485	1.089012615	0.282526141	-3.445472211	0.823457241	0.269548354	0.0318897	2.278363088
eqtl-a-ENSG00000105610	WTUCm7	UC	KLF1	Weighted median	7	-1.159801323	0.430535491	0.007063032	-2.003650885	-0.315951761	0.313548469	0.13484209	0.72909462
eqtl-a-ENSG00000105610	WTUCm7	UC	KLF1	Inverse variance weighted	7	-1.077801135	0.342686955	0.001660029	-1.749467566	-0.406134704	0.340343072	0.173866491	0.666220419
eqtl-a-ENSG00000105610	WTUCm7	UC	KLF1	Simple mode	7	-1.105063807	0.601891644	0.11602197	-2.284771429	0.074643814	0.331189749	0.101797327	1.077500293
eqtl-a-ENSG00000105610	WTUCm7	UC	KLF1	Weighted mode	7	-1.21201825	0.478717937	0.044571261	-2.150305407	-0.273731093	0.29759605	0.116448588	0.760536561
eqtl-a-ENSG00000106537	WTUCm7	UC	GRN	MR Egger	7	-0.464223593	1.790572151	0.805770449	-3.973745009	3.045297823	0.628622983	0.018802884	21.0162894
eqtl-a-ENSG00000106537	WTUCm7	UC	GRN	Weighted median	7	-0.516236091	0.488923282	0.291030728	-1.474525723	0.442053541	0.596762486	0.228887257	1.555899042
eqtl-a-ENSG00000106537	WTUCm7	UC	GRN	Inverse variance weighted	7	-1.120126789	0.400791708	0.005193419	-1.905678536	-0.334575042	0.326238429	0.148721695	0.71564214
eqtl-a-ENSG00000106537	WTUCm7	UC	GRN	Simple mode	7	-0.311103665	0.808894804	0.713793981	-1.89653748	1.274330149	0.732637923	0.150087401	3.576305018
eqtl-a-ENSG00000106537	WTUCm7	UC	GRN	Weighted mode	7	-0.290945997	0.740820047	0.708088286	-1.742953288	1.161061294	0.747556047	0.175002803	3.193320531
eqtl-a-ENSG00000106565	WTUCm7	UC	TMEM176B	MR Egger	5	0.520744237	0.338108618	0.221160272	-0.141948653	1.183437128	1.683279943	0.867665807	3.265579148
eqtl-a-ENSG00000106565	WTUCm7	UC	TMEM176B	Weighted median	5	0.282708578	0.17222682	0.100695772	-0.05485599	0.620273145	1.32671847	0.946621461	1.859435869
eqtl-a-ENSG00000106565	WTUCm7	UC	TMEM176B	Inverse variance weighted	5	0.3254974	0.144255778	0.024046172	0.042756075	0.608238725	1.384719234	1.043683283	1.837192746
eqtl-a-ENSG00000106565	WTUCm7	UC	TMEM176B	Simple mode	5	0.262210735	0.235759382	0.328389575	-0.199877655	0.724299124	1.299800427	0.818830927	2.063284487
eqtl-a-ENSG00000106565	WTUCm7	UC	TMEM176B	Weighted mode	5	0.21864353	0.204529732	0.345287055	-0.182234746	0.619521805	1.24438761	0.833405679	1.858039324
eqtl-a-ENSG00000107679	WTUCm7	UC	PLEKHA1	MR Egger	3	-0.56923715	0.357736198	0.357191597	-1.270400098	0.131925797	0.565957014	0.280719284	1.141023649
eqtl-a-ENSG00000107679	WTUCm7	UC	PLEKHA1	Weighted median	3	-0.406683378	0.180671579	0.024388463	-0.760799672	-0.052567084	0.665854981	0.467292597	0.948790671
eqtl-a-ENSG00000107679	WTUCm7	UC	PLEKHA1	Inverse variance weighted	3	-0.397002407	0.173526887	0.022146621	-0.737115106	-0.056889707	0.672332407	0.478492326	0.944698257
eqtl-a-ENSG00000107679	WTUCm7	UC	PLEKHA1	Simple mode	3	-0.340088829	0.239495449	0.29144555	-0.80949991	0.129322251	0.7117071	0.445080591	1.138056805
eqtl-a-ENSG00000107679	WTUCm7	UC	PLEKHA1	Weighted mode	3	-0.416658909	0.197387722	0.169217966	-0.803538844	-0.029778974	0.659245745	0.447741669	0.970660051
eqtl-a-ENSG00000108244	WTUCm7	UC	KRT23	MR Egger	6	-0.398331381	0.27134365	0.216017983	-0.930164935	0.133502174	0.671439489	0.39448864	1.14282375
eqtl-a-ENSG00000108244	WTUCm7	UC	KRT23	Weighted median	6	-0.343272232	0.153416441	0.025252426	-0.643968456	-0.042576008	0.709445052	0.525204034	0.958317623
eqtl-a-ENSG00000108244	WTUCm7	UC	KRT23	Inverse variance weighted	6	-0.343991429	0.135433318	0.0110874	-0.609440731	-0.078542126	0.708935005	0.543654833	0.924463115
eqtl-a-ENSG00000108244	WTUCm7	UC	KRT23	Simple mode	6	-0.353796002	0.2079167	0.149563376	-0.761312735	0.053720731	0.702018163	0.467052908	1.055189879
eqtl-a-ENSG00000108244	WTUCm7	UC	KRT23	Weighted mode	6	-0.353796002	0.163168569	0.082321055	-0.673606398	-0.033985606	0.702018163	0.509866477	0.966585418
eqtl-a-ENSG00000108515	WTUCm7	UC	ENO3	MR Egger	3	0.659957643	1.122539677	0.661645568	-1.540220123	2.86013541	1.934710384	0.214333916	17.46389155
eqtl-a-ENSG00000108515	WTUCm7	UC	ENO3	Weighted median	3	0.829123859	0.457041807	0.069660878	-0.066678084	1.724925801	2.291310349	0.935496304	5.612104601
eqtl-a-ENSG00000108515	WTUCm7	UC	ENO3	Inverse variance weighted	3	0.860447897	0.413883915	0.037621073	0.049235423	1.671660371	2.364219384	1.050467626	5.320995295
eqtl-a-ENSG00000108515	WTUCm7	UC	ENO3	Simple mode	3	0.86587527	0.52275018	0.23948693	-0.158715083	1.890465622	2.377085767	0.853239427	6.622451522
eqtl-a-ENSG00000108515	WTUCm7	UC	ENO3	Weighted mode	3	0.817388293	0.40783164	0.182929043	0.018038277	1.616738308	2.264577693	1.01820195	5.036635542
eqtl-a-ENSG00000109381	WTUCm7	UC	ELF2	MR Egger	3	0.087783609	0.602693399	0.907922426	-1.093495454	1.269062671	1.091751851	0.335043316	3.557516436
eqtl-a-ENSG00000109381	WTUCm7	UC	ELF2	Weighted median	3	0.540473542	0.273780828	0.048369207	0.003863119	1.077083964	1.716819655	1.003870591	2.936105266
eqtl-a-ENSG00000109381	WTUCm7	UC	ELF2	Inverse variance weighted	3	0.538487455	0.272386952	0.048050573	0.004609029	1.072365881	1.713413286	1.004619667	2.922285106
eqtl-a-ENSG00000109381	WTUCm7	UC	ELF2	Simple mode	3	1.460667097	0.687858217	0.1676869	0.11246499	2.808869203	4.308832978	1.119033079	16.59114639
eqtl-a-ENSG00000109381	WTUCm7	UC	ELF2	Weighted mode	3	0.466811379	0.269675358	0.225589193	-0.061752322	0.99537508	1.594900543	0.940115704	2.70573902
eqtl-a-ENSG00000109689	WTUCm7	UC	STIM2	MR Egger	3	-0.671105159	0.342219428	0.300206518	-1.341855238	-0.000355079	0.511143371	0.261360333	0.999644984
eqtl-a-ENSG00000109689	WTUCm7	UC	STIM2	Weighted median	3	-0.47350318	0.208354948	0.023051533	-0.881878879	-0.065127482	0.622816603	0.414004316	0.936948012
eqtl-a-ENSG00000109689	WTUCm7	UC	STIM2	Inverse variance weighted	3	-0.467225847	0.203496513	0.021676485	-0.866079013	-0.068372682	0.626738527	0.420597478	0.933912357
eqtl-a-ENSG00000109689	WTUCm7	UC	STIM2	Simple mode	3	-0.145708598	0.500288318	0.798288855	-1.126273701	0.834856506	0.864409558	0.32423922	2.304483345
eqtl-a-ENSG00000109689	WTUCm7	UC	STIM2	Weighted mode	3	-0.484830491	0.205908575	0.1427415	-0.888411298	-0.081249684	0.615801572	0.411308681	0.921963463
eqtl-a-ENSG00000110455	WTUCm7	UC	ACCS	MR Egger	4	0.337854193	0.239059779	0.293131133	-0.130702973	0.806411359	1.401936077	0.877478371	2.239855509
eqtl-a-ENSG00000110455	WTUCm7	UC	ACCS	Weighted median	4	0.25986876	0.136715189	0.057327707	-0.00809301	0.52783053	1.296759889	0.99193965	1.695250522
eqtl-a-ENSG00000110455	WTUCm7	UC	ACCS	Inverse variance weighted	4	0.257026284	0.126598582	0.042331525	0.008893063	0.505159505	1.293079114	1.008932724	1.65724984
eqtl-a-ENSG00000110455	WTUCm7	UC	ACCS	Simple mode	4	0.247713581	0.188372494	0.279987294	-0.121496507	0.616923668	1.28109295	0.885594147	1.85321815
eqtl-a-ENSG00000110455	WTUCm7	UC	ACCS	Weighted mode	4	0.259870877	0.150572566	0.182827356	-0.035251353	0.554993107	1.296762634	0.965362739	1.741928977
eqtl-a-ENSG00000110880	WTUCm7	UC	CORO1C	MR Egger	4	-0.512491215	0.367147626	0.297523416	-1.232100563	0.207118133	0.599001477	0.291679243	1.230127881
eqtl-a-ENSG00000110880	WTUCm7	UC	CORO1C	Weighted median	4	-0.423342753	0.201374248	0.035529756	-0.818036279	-0.028649228	0.654854141	0.441297389	0.97175727
eqtl-a-ENSG00000110880	WTUCm7	UC	CORO1C	Inverse variance weighted	4	-0.414504173	0.192874791	0.031627723	-0.792538763	-0.036469583	0.660667777	0.452694052	0.964187421
eqtl-a-ENSG00000110880	WTUCm7	UC	CORO1C	Simple mode	4	-0.410695685	0.298541262	0.262639494	-0.995836558	0.174445188	0.663188719	0.369414279	1.190585483
eqtl-a-ENSG00000110880	WTUCm7	UC	CORO1C	Weighted mode	4	-0.433271263	0.225497093	0.150429886	-0.875245565	0.008703039	0.648384585	0.416759666	1.008741021
eqtl-a-ENSG00000111181	WTUCm7	UC	SLC6A12	MR Egger	4	-0.99315765	0.910584174	0.389295849	-2.777902631	0.791587331	0.370405232	0.062168762	2.206896723
eqtl-a-ENSG00000111181	WTUCm7	UC	SLC6A12	Weighted median	4	-1.239916744	0.547086686	0.023426962	-2.312206649	-0.167626839	0.289408312	0.099042458	0.845669347
eqtl-a-ENSG00000111181	WTUCm7	UC	SLC6A12	Inverse variance weighted	4	-0.96005237	0.481226452	0.046041611	-1.903256216	-0.016848524	0.382872834	0.149082384	0.983292618
eqtl-a-ENSG00000111181	WTUCm7	UC	SLC6A12	Simple mode	4	-1.165200715	0.820116853	0.250485781	-2.772629747	0.442228317	0.311860061	0.062497436	1.556171001
eqtl-a-ENSG00000111181	WTUCm7	UC	SLC6A12	Weighted mode	4	-1.213125241	0.59182097	0.132787259	-2.373094342	-0.05315614	0.297266796	0.093191912	0.948231944
eqtl-a-ENSG00000111913	WTUCm7	UC	RIPOR2	MR Egger	5	-1.422138382	0.592203757	0.095750926	-2.582857746	-0.261419019	0.241197692	0.07555777	0.769958225
eqtl-a-ENSG00000111913	WTUCm7	UC	RIPOR2	Weighted median	5	-0.878281215	0.32320817	0.006579991	-1.511769228	-0.244793201	0.415496448	0.220519483	0.782866417
eqtl-a-ENSG00000111913	WTUCm7	UC	RIPOR2	Inverse variance weighted	5	-0.615504208	0.304654572	0.04334868	-1.212627169	-0.018381247	0.540368369	0.297414893	0.981786658
eqtl-a-ENSG00000111913	WTUCm7	UC	RIPOR2	Simple mode	5	-0.485430296	0.574196722	0.445488379	-1.610855871	0.63999528	0.615432322	0.199716609	1.896471927
eqtl-a-ENSG00000111913	WTUCm7	UC	RIPOR2	Weighted mode	5	-0.821310569	0.345083264	0.075986296	-1.497673766	-0.144947373	0.439854816	0.223649817	0.865067818
eqtl-a-ENSG00000115594	WTUCm7	UC	IL1R1	MR Egger	3	-0.518646948	1.078841771	0.71471498	-2.633176819	1.595882922	0.595325509	0.071849845	4.932682324
eqtl-a-ENSG00000115594	WTUCm7	UC	IL1R1	Weighted median	3	-0.520777904	0.269113139	0.052970244	-1.048239655	0.006683848	0.594058248	0.350554303	1.006706235
eqtl-a-ENSG00000115594	WTUCm7	UC	IL1R1	Inverse variance weighted	3	-0.521541065	0.256880104	0.042327086	-1.025026069	-0.018056061	0.593605059	0.358787112	0.982105973
eqtl-a-ENSG00000115594	WTUCm7	UC	IL1R1	Simple mode	3	-0.598505194	0.33528839	0.216179067	-1.255670438	0.05866005	0.549632616	0.284884786	1.060414692
eqtl-a-ENSG00000115594	WTUCm7	UC	IL1R1	Weighted mode	3	-0.538252177	0.276077303	0.190532113	-1.079363692	0.002859338	0.583767684	0.339811682	1.002863429
eqtl-a-ENSG00000115919	WTUCm7	UC	KYNU	MR Egger	6	0.325623849	0.165466833	0.120457566	0.001308857	0.649938841	1.384894342	1.001309714	1.91542368
eqtl-a-ENSG00000115919	WTUCm7	UC	KYNU	Weighted median	6	0.290017418	0.099931297	0.003705897	0.094152075	0.48588276	1.336450766	1.098726823	1.625609399
eqtl-a-ENSG00000115919	WTUCm7	UC	KYNU	Inverse variance weighted	6	0.255204008	0.12369211	0.039091751	0.012767473	0.497640543	1.290724912	1.012849325	1.64483577
eqtl-a-ENSG00000115919	WTUCm7	UC	KYNU	Simple mode	6	0.004981141	0.427177658	0.991147369	-0.832287069	0.842249351	1.004993568	0.435053151	2.321583164
eqtl-a-ENSG00000115919	WTUCm7	UC	KYNU	Weighted mode	6	0.293493038	0.103946823	0.036956458	0.089757265	0.497228811	1.341103843	1.093908722	1.644158678
eqtl-a-ENSG00000117505	WTUCm7	UC	DR1	MR Egger	3	0.514844405	0.541277887	0.515930508	-0.546060254	1.575749063	1.673378112	0.57922733	4.834361504
eqtl-a-ENSG00000117505	WTUCm7	UC	DR1	Weighted median	3	0.5641475	0.230123699	0.014226347	0.113105051	1.01518995	1.757948493	1.119749558	2.759887587
eqtl-a-ENSG00000117505	WTUCm7	UC	DR1	Inverse variance weighted	3	0.643523948	0.209263057	0.002103675	0.233368357	1.053679539	1.903175768	1.262846572	2.868185325
eqtl-a-ENSG00000117505	WTUCm7	UC	DR1	Simple mode	3	0.558763805	0.292409609	0.196188655	-0.014359028	1.131886638	1.748509665	0.985743571	3.101502397
eqtl-a-ENSG00000117505	WTUCm7	UC	DR1	Weighted mode	3	0.543835188	0.254881488	0.166467201	0.044267472	1.043402905	1.722600708	1.045261896	2.838860971
eqtl-a-ENSG00000118961	WTUCm7	UC	LDAH	MR Egger	3	0.417352958	0.261730069	0.356584619	-0.095637977	0.930343893	1.517938187	0.908792961	2.535380929
eqtl-a-ENSG00000118961	WTUCm7	UC	LDAH	Weighted median	3	0.329124726	0.148321944	0.02648749	0.038413716	0.619835736	1.389751183	1.039161061	1.858622713
eqtl-a-ENSG00000118961	WTUCm7	UC	LDAH	Inverse variance weighted	3	0.318599109	0.143734759	0.026652036	0.036878981	0.600319238	1.375199909	1.037567448	1.822700582
eqtl-a-ENSG00000118961	WTUCm7	UC	LDAH	Simple mode	3	0.294822293	0.30515152	0.435900552	-0.303274686	0.892919271	1.342887696	0.738396241	2.442248842
eqtl-a-ENSG00000118961	WTUCm7	UC	LDAH	Weighted mode	3	0.332481091	0.142773434	0.145267924	0.05264516	0.612317022	1.394423532	1.054055557	1.844700664
eqtl-a-ENSG00000119681	WTUCm7	UC	LTBP2	MR Egger	4	-0.378726665	1.359881485	0.806781897	-3.044094375	2.286641045	0.684732748	0.047639436	9.841823855
eqtl-a-ENSG00000119681	WTUCm7	UC	LTBP2	Weighted median	4	-0.544998249	0.409917238	0.183672384	-1.348436036	0.258439538	0.579842799	0.25964602	1.294907855
eqtl-a-ENSG00000119681	WTUCm7	UC	LTBP2	Inverse variance weighted	4	-0.705225819	0.348299555	0.042891185	-1.387892947	-0.02255869	0.493997008	0.249600673	0.977693854
eqtl-a-ENSG00000119681	WTUCm7	UC	LTBP2	Simple mode	4	-0.458283777	0.553144768	0.468143189	-1.542447522	0.625879968	0.632367999	0.213857041	1.869890677
eqtl-a-ENSG00000119681	WTUCm7	UC	LTBP2	Weighted mode	4	-0.516590039	0.469895961	0.351918024	-1.437586122	0.404406044	0.5965513	0.237500364	1.498412244
eqtl-a-ENSG00000119878	WTUCm7	UC	CRIPT	MR Egger	3	0.610678809	0.71811254	0.551359449	-0.796821769	2.018179387	1.841681125	0.450759307	7.524613048
eqtl-a-ENSG00000119878	WTUCm7	UC	CRIPT	Weighted median	3	0.505447949	0.204120462	0.013278031	0.105371843	0.905524055	1.657727932	1.111123697	2.473227692
eqtl-a-ENSG00000119878	WTUCm7	UC	CRIPT	Inverse variance weighted	3	0.502604468	0.201385966	0.012569917	0.107887975	0.897320961	1.653020909	1.113922951	2.453022556
eqtl-a-ENSG00000119878	WTUCm7	UC	CRIPT	Simple mode	3	0.516711584	0.297824433	0.224884838	-0.067024304	1.100447473	1.676505528	0.935172473	3.005510607
eqtl-a-ENSG00000119878	WTUCm7	UC	CRIPT	Weighted mode	3	0.500756117	0.226016484	0.157080854	0.057763809	0.943748426	1.649968369	1.05946473	2.569595326
eqtl-a-ENSG00000124713	WTUCm7	UC	GNMT	MR Egger	3	-0.731434769	0.470723558	0.364042105	-1.654052943	0.191183404	0.481218058	0.191273116	1.210681476
eqtl-a-ENSG00000124713	WTUCm7	UC	GNMT	Weighted median	3	-0.514694136	0.21793469	0.018191857	-0.941846128	-0.087542144	0.597683376	0.389907352	0.916180259
eqtl-a-ENSG00000124713	WTUCm7	UC	GNMT	Inverse variance weighted	3	-0.482288305	0.209254421	0.021178121	-0.892426971	-0.072149639	0.617369046	0.409660312	0.930391662
eqtl-a-ENSG00000124713	WTUCm7	UC	GNMT	Simple mode	3	-0.515081302	0.285629049	0.213113305	-1.074914238	0.044751635	0.597452019	0.341327027	1.045768095
eqtl-a-ENSG00000124713	WTUCm7	UC	GNMT	Weighted mode	3	-0.515081302	0.231412022	0.155957975	-0.968648865	-0.061513738	0.597452019	0.379595577	0.940340027
eqtl-a-ENSG00000127831	WTUCm7	UC	VIL1	MR Egger	5	0.591863142	0.486052278	0.310380347	-0.360799324	1.544525607	1.807352635	0.69711888	4.685748215
eqtl-a-ENSG00000127831	WTUCm7	UC	VIL1	Weighted median	5	0.408877144	0.245197191	0.095406251	-0.071709351	0.889463639	1.505126796	0.930801393	2.433823893
eqtl-a-ENSG00000127831	WTUCm7	UC	VIL1	Inverse variance weighted	5	0.431030029	0.215518789	0.045504047	0.008613202	0.853446856	1.538841758	1.008650402	2.347725191
eqtl-a-ENSG00000127831	WTUCm7	UC	VIL1	Simple mode	5	0.269725032	0.342008349	0.474429346	-0.400611332	0.940061395	1.309604301	0.669910383	2.560138594
eqtl-a-ENSG00000127831	WTUCm7	UC	VIL1	Weighted mode	5	0.410843218	0.267737689	0.199694983	-0.113922653	0.935609089	1.508088897	0.892326972	2.548765411
eqtl-a-ENSG00000128383	WTUCm7	UC	APOBEC3A	MR Egger	4	0.2367579	0.14923263	0.253523475	-0.055738055	0.529253856	1.267134308	0.945786848	1.697665133
eqtl-a-ENSG00000128383	WTUCm7	UC	APOBEC3A	Weighted median	4	0.302208084	0.102388152	0.0031614	0.101527306	0.502888862	1.352842703	1.106860142	1.653491085
eqtl-a-ENSG00000128383	WTUCm7	UC	APOBEC3A	Inverse variance weighted	4	0.3140818	0.100880604	0.001849444	0.116355815	0.511807784	1.369001716	1.123395522	1.668304405
eqtl-a-ENSG00000128383	WTUCm7	UC	APOBEC3A	Simple mode	4	1.051807666	0.302013782	0.039978627	0.459860652	1.643754679	2.862821468	1.583853264	5.174561903
eqtl-a-ENSG00000128383	WTUCm7	UC	APOBEC3A	Weighted mode	4	0.298075701	0.105732334	0.066785074	0.090840327	0.505311075	1.347263773	1.095094135	1.657501047
eqtl-a-ENSG00000129691	WTUCm7	UC	ASH2L	MR Egger	3	0.222411854	0.509147669	0.737808535	-0.775517577	1.220341285	1.249085713	0.460465393	3.388343926
eqtl-a-ENSG00000129691	WTUCm7	UC	ASH2L	Weighted median	3	0.763597166	0.26565899	0.004048588	0.242905545	1.284288787	2.145981806	1.274948193	3.612098073
eqtl-a-ENSG00000129691	WTUCm7	UC	ASH2L	Inverse variance weighted	3	0.784902135	0.31924826	0.013948192	0.159175545	1.410628724	2.192192391	1.172543763	4.098531439
eqtl-a-ENSG00000129691	WTUCm7	UC	ASH2L	Simple mode	3	0.390022025	0.597823127	0.581106048	-0.781711303	1.561755354	1.477013325	0.45762221	4.767181998
eqtl-a-ENSG00000129691	WTUCm7	UC	ASH2L	Weighted mode	3	0.724790295	0.271903659	0.116624355	0.191859123	1.257721468	2.064298161	1.211499832	3.517397846
eqtl-a-ENSG00000130164	WTUCm7	UC	LDLR	MR Egger	8	0.134923185	0.98815213	0.895859947	-1.80185499	2.071701359	1.14444887	0.164992545	7.938317565
eqtl-a-ENSG00000130164	WTUCm7	UC	LDLR	Weighted median	8	0.673455103	0.418752648	0.107782446	-0.147300088	1.494210294	1.96100109	0.863034952	4.455816377
eqtl-a-ENSG00000130164	WTUCm7	UC	LDLR	Inverse variance weighted	8	0.776075056	0.333169843	0.019839597	0.123062164	1.429087948	2.172926891	1.130954724	4.17488974
eqtl-a-ENSG00000130164	WTUCm7	UC	LDLR	Simple mode	8	0.38339762	0.518327875	0.48355581	-0.632525015	1.399320256	1.467261327	0.531248695	4.052444404
eqtl-a-ENSG00000130164	WTUCm7	UC	LDLR	Weighted mode	8	0.680197685	0.394068783	0.127977157	-0.09217713	1.4525725	1.974267978	0.911943603	4.274095497
eqtl-a-ENSG00000132561	WTUCm7	UC	MATN2	MR Egger	3	0.356611465	0.331743226	0.477010791	-0.293605259	1.006828188	1.428480747	0.745570741	2.73690628
eqtl-a-ENSG00000132561	WTUCm7	UC	MATN2	Weighted median	3	0.362951171	0.175417488	0.038539459	0.019132896	0.706769447	1.437565663	1.019317102	2.027430945
eqtl-a-ENSG00000132561	WTUCm7	UC	MATN2	Inverse variance weighted	3	0.362876105	0.175788437	0.038991419	0.018330769	0.707421442	1.437457755	1.018499808	2.028753251
eqtl-a-ENSG00000132561	WTUCm7	UC	MATN2	Simple mode	3	0.359727682	0.278638041	0.325792451	-0.186402877	0.905858242	1.432939147	0.829939164	2.474054349
eqtl-a-ENSG00000132561	WTUCm7	UC	MATN2	Weighted mode	3	0.361067181	0.167905131	0.16448679	0.031973125	0.690161237	1.434859853	1.032489757	1.99403702
eqtl-a-ENSG00000133101	WTUCm7	UC	BCL3	MR Egger	3	0.724448522	0.829137408	0.542834072	-0.900660798	2.349557841	2.063592759	0.406301088	10.48093446
eqtl-a-ENSG00000133101	WTUCm7	UC	BCL3	Weighted median	3	1.227469741	0.450610147	0.006449317	0.344273853	2.110665628	3.412583881	1.410964979	8.253733376
eqtl-a-ENSG00000133101	WTUCm7	UC	BCL3	Inverse variance weighted	3	1.139234455	0.405578992	0.004970971	0.344299631	1.934169279	3.1243756	1.411001352	6.918294496
eqtl-a-ENSG00000133101	WTUCm7	UC	BCL3	Simple mode	3	1.34799676	0.571666055	0.142411613	0.227531292	2.468462228	3.849705917	1.255496726	11.8042806
eqtl-a-ENSG00000133101	WTUCm7	UC	BCL3	Weighted mode	3	1.34799676	0.588657095	0.149173958	0.194228854	2.501764666	3.849705917	1.214374166	12.20401097
eqtl-a-ENSG00000133104	WTUCm7	UC	SPART	MR Egger	6	-0.397478461	0.229608224	0.158475588	-0.847510579	0.052553658	0.672012417	0.428480273	1.053959114
eqtl-a-ENSG00000133104	WTUCm7	UC	SPART	Weighted median	6	-0.296796955	0.110448221	0.007205283	-0.513275468	-0.080318442	0.743194899	0.598531893	0.922822434
eqtl-a-ENSG00000133104	WTUCm7	UC	SPART	Inverse variance weighted	6	-0.272345363	0.095704668	0.004431597	-0.459926512	-0.084764215	0.76159119	0.631330039	0.918728882
eqtl-a-ENSG00000133104	WTUCm7	UC	SPART	Simple mode	6	-0.299267162	0.129167929	0.068318329	-0.552436303	-0.046098021	0.74136132	0.575545897	0.954948353
eqtl-a-ENSG00000133104	WTUCm7	UC	SPART	Weighted mode	6	-0.284765398	0.119036508	0.062214051	-0.518076953	-0.051453844	0.752190699	0.595664939	0.94984749
eqtl-a-ENSG00000133246	WTUCm7	UC	PRAM1	MR Egger	3	-1.630104134	1.108514257	0.38018607	-3.802792077	0.542583809	0.195909172	0.022308398	1.720446429
eqtl-a-ENSG00000133246	WTUCm7	UC	PRAM1	Weighted median	3	-0.55693749	0.287958822	0.053102399	-1.121336781	0.0074618	0.572961078	0.325843921	1.007489709
eqtl-a-ENSG00000133246	WTUCm7	UC	PRAM1	Inverse variance weighted	3	-0.587853202	0.28975012	0.042475796	-1.155763437	-0.019942967	0.555518592	0.314817102	0.980254579
eqtl-a-ENSG00000133246	WTUCm7	UC	PRAM1	Simple mode	3	-0.223338432	0.480069064	0.687512512	-1.164273797	0.717596934	0.799844111	0.312149263	2.049502199
eqtl-a-ENSG00000133246	WTUCm7	UC	PRAM1	Weighted mode	3	-0.564085628	0.295843044	0.196813473	-1.143937994	0.015766737	0.568880077	0.318562053	1.015891688
eqtl-a-ENSG00000134326	WTUCm7	UC	CMPK2	MR Egger	3	-0.539382593	0.765581685	0.609264324	-2.039922696	0.96115751	0.583108156	0.130038763	2.614721289
eqtl-a-ENSG00000134326	WTUCm7	UC	CMPK2	Weighted median	3	-0.871534663	0.445180951	0.050264193	-1.744089327	0.00102	0.418309093	0.174804106	1.001020521
eqtl-a-ENSG00000134326	WTUCm7	UC	CMPK2	Inverse variance weighted	3	-0.913883446	0.40820361	0.025169378	-1.713962522	-0.11380437	0.400964074	0.180150526	0.892432525
eqtl-a-ENSG00000134326	WTUCm7	UC	CMPK2	Simple mode	3	-0.63692529	0.635901251	0.422030396	-1.883291741	0.609441161	0.528916191	0.152088644	1.839403182
eqtl-a-ENSG00000134326	WTUCm7	UC	CMPK2	Weighted mode	3	-0.760846262	0.487846451	0.259207906	-1.717025305	0.195332781	0.467270826	0.179599608	1.215715487
eqtl-a-ENSG00000134470	WTUCm7	UC	IL15RA	MR Egger	3	0.394653971	0.492663944	0.570034848	-0.570967359	1.3602753	1.483870639	0.564978637	3.897266073
eqtl-a-ENSG00000134470	WTUCm7	UC	IL15RA	Weighted median	3	0.542756966	0.250615645	0.030334527	0.051550301	1.03396363	1.720744362	1.052902147	2.812190256
eqtl-a-ENSG00000134470	WTUCm7	UC	IL15RA	Inverse variance weighted	3	0.542697195	0.245011471	0.026760965	0.062474711	1.022919678	1.720641514	1.06446754	2.781303432
eqtl-a-ENSG00000134470	WTUCm7	UC	IL15RA	Simple mode	3	0.801814439	0.772278486	0.40820821	-0.711851394	2.315480272	2.229582702	0.490734812	10.1297868
eqtl-a-ENSG00000134470	WTUCm7	UC	IL15RA	Weighted mode	3	0.553580021	0.248822054	0.156068857	0.065888795	1.041271248	1.739469221	1.068107931	2.832815938
eqtl-a-ENSG00000134765	WTUCm7	UC	DSC1	MR Egger	11	0.634195012	0.470055993	0.210236315	-0.287114733	1.555504758	1.885503723	0.750425625	4.7374772
eqtl-a-ENSG00000134765	WTUCm7	UC	DSC1	Weighted median	11	0.395542473	0.245726098	0.107465877	-0.086080678	0.877165625	1.485189648	0.917520204	2.404075987
eqtl-a-ENSG00000134765	WTUCm7	UC	DSC1	Inverse variance weighted	11	0.570521434	0.247573892	0.021197446	0.085276606	1.055766261	1.769189326	1.089018254	2.874176681
eqtl-a-ENSG00000134765	WTUCm7	UC	DSC1	Simple mode	11	0.549028073	0.446342805	0.246827005	-0.325803824	1.42385997	1.73156924	0.721946802	4.153120459
eqtl-a-ENSG00000134765	WTUCm7	UC	DSC1	Weighted mode	11	0.449087413	0.250932363	0.103781878	-0.042740018	0.940914844	1.566881617	0.958160463	2.562324473
eqtl-a-ENSG00000134780	WTUCm7	UC	DAGLA	MR Egger	3	2.496342878	1.667063309	0.3748343	-0.771101208	5.763786964	12.13802246	0.462503475	318.552394
eqtl-a-ENSG00000134780	WTUCm7	UC	DAGLA	Weighted median	3	1.492750027	0.739539716	0.043540746	0.043252183	2.942247871	4.449314445	1.044201192	18.95841452
eqtl-a-ENSG00000134780	WTUCm7	UC	DAGLA	Inverse variance weighted	3	1.418638947	0.651719256	0.029498188	0.141269205	2.696008689	4.13149343	1.151734659	14.82046046
eqtl-a-ENSG00000134780	WTUCm7	UC	DAGLA	Simple mode	3	1.266217047	1.077626008	0.3609414	-0.845929928	3.378364023	3.547407473	0.429158086	29.32276049
eqtl-a-ENSG00000134780	WTUCm7	UC	DAGLA	Weighted mode	3	1.732734091	0.839077948	0.17493259	0.088141314	3.377326868	5.656097072	1.092142446	29.29236402
eqtl-a-ENSG00000135960	WTUCm7	UC	EDAR	MR Egger	4	-0.767003324	1.508377647	0.661646558	-3.723423512	2.189416864	0.46440265	0.024151144	8.930004193
eqtl-a-ENSG00000135960	WTUCm7	UC	EDAR	Weighted median	4	-0.757860275	0.543029088	0.162830055	-1.822197288	0.306476737	0.468668176	0.161670125	1.358629861
eqtl-a-ENSG00000135960	WTUCm7	UC	EDAR	Inverse variance weighted	4	-1.188359905	0.47118532	0.011666822	-2.111883132	-0.264836677	0.304720625	0.121009874	0.767331263
eqtl-a-ENSG00000135960	WTUCm7	UC	EDAR	Simple mode	4	-0.825403026	0.694133886	0.319937684	-2.185905442	0.53509939	0.438058408	0.112375938	1.707617955
eqtl-a-ENSG00000135960	WTUCm7	UC	EDAR	Weighted mode	4	-0.774356578	0.605973446	0.291205271	-1.962064532	0.413351376	0.461000303	0.140567914	1.511876169
eqtl-a-ENSG00000136932	WTUCm7	UC	TRMO	MR Egger	3	-0.680521754	0.44112539	0.366133005	-1.545127519	0.184084011	0.506352732	0.213284672	1.20211681
eqtl-a-ENSG00000136932	WTUCm7	UC	TRMO	Weighted median	3	-0.563216304	0.178864685	0.001639198	-0.913791087	-0.212641521	0.569374833	0.401001109	0.808445896
eqtl-a-ENSG00000136932	WTUCm7	UC	TRMO	Inverse variance weighted	3	-0.638229689	0.172184932	0.000210017	-0.975712156	-0.300747223	0.528226722	0.376923829	0.740264871
eqtl-a-ENSG00000136932	WTUCm7	UC	TRMO	Simple mode	3	-0.56197922	0.237249017	0.141385647	-1.026987292	-0.096971147	0.570079634	0.35808414	0.907582192
eqtl-a-ENSG00000136932	WTUCm7	UC	TRMO	Weighted mode	3	-0.559403241	0.216531273	0.122825525	-0.983804536	-0.135001945	0.57155004	0.373885927	0.873714212
eqtl-a-ENSG00000138463	WTUCm7	UC	SLC49A4	MR Egger	6	0.339249242	0.259910075	0.26182305	-0.170174505	0.848672989	1.403893211	0.843517606	2.336544175
eqtl-a-ENSG00000138463	WTUCm7	UC	SLC49A4	Weighted median	6	0.379185332	0.185109685	0.040517303	0.01637035	0.742000315	1.461093799	1.016505078	2.100132243
eqtl-a-ENSG00000138463	WTUCm7	UC	SLC49A4	Inverse variance weighted	6	0.317498977	0.159675764	0.046767685	0.004534479	0.630463474	1.373687839	1.004544775	1.878481006
eqtl-a-ENSG00000138463	WTUCm7	UC	SLC49A4	Simple mode	6	0.241605818	0.366889649	0.539311525	-0.477497893	0.960709529	1.273292185	0.620333592	2.613550206
eqtl-a-ENSG00000138463	WTUCm7	UC	SLC49A4	Weighted mode	6	0.478043297	0.198419781	0.060920309	0.089140527	0.866946067	1.612915316	1.093234274	2.379632507
eqtl-a-ENSG00000139174	WTUCm7	UC	PRICKLE1	MR Egger	5	-0.645399868	0.346911664	0.159764076	-1.325346729	0.034546993	0.524452788	0.265710814	1.035150672
eqtl-a-ENSG00000139174	WTUCm7	UC	PRICKLE1	Weighted median	5	-0.529354398	0.236960548	0.025487368	-0.993797072	-0.064911725	0.588985097	0.370168463	0.937150187
eqtl-a-ENSG00000139174	WTUCm7	UC	PRICKLE1	Inverse variance weighted	5	-0.473424822	0.218537072	0.030285488	-0.901757484	-0.04509216	0.622865408	0.405855748	0.955909381
eqtl-a-ENSG00000139174	WTUCm7	UC	PRICKLE1	Simple mode	5	-0.374057264	0.449146678	0.451784084	-1.254384754	0.506270225	0.687937516	0.285251294	1.659091602
eqtl-a-ENSG00000139174	WTUCm7	UC	PRICKLE1	Weighted mode	5	-0.535920631	0.26260405	0.110843598	-1.05062457	-0.021216693	0.585130353	0.349719257	0.979006798
eqtl-a-ENSG00000139182	WTUCm7	UC	CLSTN3	MR Egger	3	0.314186757	0.302583442	0.488024667	-0.278876789	0.907250302	1.36914541	0.756633123	2.47750078
eqtl-a-ENSG00000139182	WTUCm7	UC	CLSTN3	Weighted median	3	0.286944565	0.141381496	0.042399604	0.009836832	0.564052297	1.332350352	1.009885372	1.75778114
eqtl-a-ENSG00000139182	WTUCm7	UC	CLSTN3	Inverse variance weighted	3	0.283837763	0.138325434	0.040173897	0.012719912	0.554955614	1.328217428	1.012801155	1.741863669
eqtl-a-ENSG00000139182	WTUCm7	UC	CLSTN3	Simple mode	3	0.29705476	0.190873882	0.259919383	-0.077058049	0.671167568	1.345888998	0.925836108	1.956520358
eqtl-a-ENSG00000139182	WTUCm7	UC	CLSTN3	Weighted mode	3	0.28655999	0.154301901	0.204413616	-0.015871736	0.588991716	1.331838062	0.984253557	1.802170399
eqtl-a-ENSG00000140455	WTUCm7	UC	USP3	MR Egger	6	-3.13464093	1.287861119	0.071671595	-5.658848723	-0.610433138	0.043515376	0.003486529	0.543115574
eqtl-a-ENSG00000140455	WTUCm7	UC	USP3	Weighted median	6	-1.639503614	0.593542504	0.005740722	-2.802846922	-0.476160307	0.194076355	0.060637187	0.621163898
eqtl-a-ENSG00000140455	WTUCm7	UC	USP3	Inverse variance weighted	6	-1.267811725	0.481365884	0.008444024	-2.211288858	-0.324334593	0.281446831	0.109559351	0.723008289
eqtl-a-ENSG00000140455	WTUCm7	UC	USP3	Simple mode	6	-1.64206705	0.921274535	0.134780064	-3.447765138	0.163631038	0.19357949	0.031816663	1.177779679
eqtl-a-ENSG00000140455	WTUCm7	UC	USP3	Weighted mode	6	-1.650947007	0.764882013	0.083351785	-3.150115753	-0.151778262	0.191868122	0.042847167	0.859178772
eqtl-a-ENSG00000140497	WTUCm7	UC	SCAMP2	MR Egger	4	0.689166892	0.431926063	0.251644018	-0.157408191	1.535741975	1.992055244	0.854355247	4.644770556
eqtl-a-ENSG00000140497	WTUCm7	UC	SCAMP2	Weighted median	4	0.545255685	0.262522538	0.037802835	0.03071151	1.05979986	1.725049395	1.031187973	2.885793368
eqtl-a-ENSG00000140497	WTUCm7	UC	SCAMP2	Inverse variance weighted	4	0.49664913	0.245698636	0.04324094	0.015079803	0.978218457	1.643205865	1.015194077	2.659713624
eqtl-a-ENSG00000140497	WTUCm7	UC	SCAMP2	Simple mode	4	0.48460732	0.398970995	0.311386629	-0.29737583	1.26659047	1.623537353	0.742764807	3.548732403
eqtl-a-ENSG00000140497	WTUCm7	UC	SCAMP2	Weighted mode	4	0.551526505	0.297199664	0.160506416	-0.030984836	1.134037847	1.735900858	0.969490274	3.108181558
eqtl-a-ENSG00000141179	WTUCm7	UC	PCTP	MR Egger	3	-0.760959484	0.425316318	0.324463848	-1.594579467	0.0726605	0.467217924	0.202993876	1.075365388
eqtl-a-ENSG00000141179	WTUCm7	UC	PCTP	Weighted median	3	-0.529364594	0.272767769	0.052292814	-1.063989421	0.005260233	0.588979092	0.345076406	1.005274093
eqtl-a-ENSG00000141179	WTUCm7	UC	PCTP	Inverse variance weighted	3	-0.554799767	0.250071542	0.026516389	-1.04493999	-0.064659544	0.574187221	0.351712925	0.937386548
eqtl-a-ENSG00000141179	WTUCm7	UC	PCTP	Simple mode	3	-0.305593309	0.403829575	0.528203055	-1.097099276	0.485912657	0.736686162	0.333838053	1.625658001
eqtl-a-ENSG00000141179	WTUCm7	UC	PCTP	Weighted mode	3	-0.69137883	0.309583867	0.155150239	-1.29816321	-0.084594451	0.500884957	0.273032837	0.918884862
eqtl-a-ENSG00000142166	WTUCm7	UC	IFNAR1	MR Egger	3	-0.276599714	0.235098562	0.448479891	-0.737392896	0.184193467	0.758357996	0.478359424	1.202248396
eqtl-a-ENSG00000142166	WTUCm7	UC	IFNAR1	Weighted median	3	-0.321709267	0.161304015	0.046105286	-0.637865136	-0.005553397	0.724908915	0.528419324	0.994461994
eqtl-a-ENSG00000142166	WTUCm7	UC	IFNAR1	Inverse variance weighted	3	-0.333932141	0.157500162	0.033989023	-0.642632459	-0.025231824	0.716102374	0.525906174	0.975083838
eqtl-a-ENSG00000142166	WTUCm7	UC	IFNAR1	Simple mode	3	-0.132968712	0.35905417	0.746678223	-0.836714885	0.57077746	0.875492484	0.433131074	1.769642344
eqtl-a-ENSG00000142166	WTUCm7	UC	IFNAR1	Weighted mode	3	-0.314810268	0.157828894	0.184236132	-0.624154901	-0.005465635	0.729927352	0.535713969	0.994549274
eqtl-a-ENSG00000144136	WTUCm7	UC	SLC20A1	MR Egger	5	0.284283796	0.255449582	0.34690904	-0.216397385	0.784964976	1.328809988	0.805415179	2.192330156
eqtl-a-ENSG00000144136	WTUCm7	UC	SLC20A1	Weighted median	5	0.371241984	0.181996065	0.041366741	0.014529696	0.727954272	1.449533794	1.014635765	2.070839895
eqtl-a-ENSG00000144136	WTUCm7	UC	SLC20A1	Inverse variance weighted	5	0.375163256	0.178360397	0.03543082	0.025576877	0.724749635	1.45522897	1.025906772	2.064214228
eqtl-a-ENSG00000144136	WTUCm7	UC	SLC20A1	Simple mode	5	0.659823066	0.465557236	0.229367672	-0.252669117	1.572315248	1.934450034	0.776724844	4.817789671
eqtl-a-ENSG00000144136	WTUCm7	UC	SLC20A1	Weighted mode	5	0.380644094	0.178519704	0.099957531	0.030745474	0.730542713	1.463226741	1.031222997	2.076207087
eqtl-a-ENSG00000144354	WTUCm7	UC	CDCA7	MR Egger	4	-0.542463676	0.435281388	0.338855368	-1.395615195	0.310687844	0.581314317	0.247680618	1.364363261
eqtl-a-ENSG00000144354	WTUCm7	UC	CDCA7	Weighted median	4	-0.56796279	0.295476975	0.054581896	-1.14709766	0.011172081	0.566678707	0.317557092	1.011234722
eqtl-a-ENSG00000144354	WTUCm7	UC	CDCA7	Inverse variance weighted	4	-0.605835033	0.270143093	0.024919722	-1.135315496	-0.076354571	0.545618627	0.32132073	0.926487643
eqtl-a-ENSG00000144354	WTUCm7	UC	CDCA7	Simple mode	4	-0.616140451	0.365376744	0.190321072	-1.33227887	0.099997969	0.540024673	0.263875238	1.105168673
eqtl-a-ENSG00000144354	WTUCm7	UC	CDCA7	Weighted mode	4	-0.581895921	0.286981547	0.135652024	-1.144379753	-0.019412089	0.558837849	0.318421356	0.980775113
eqtl-a-ENSG00000149485	WTUCm7	UC	FADS1	MR Egger	3	0.13146565	0.334016406	0.761287528	-0.523206506	0.786137805	1.14049873	0.592617267	2.194902893
eqtl-a-ENSG00000149485	WTUCm7	UC	FADS1	Weighted median	3	0.392163049	0.170094134	0.021134962	0.058778546	0.725547551	1.480179033	1.060540354	2.065861956
eqtl-a-ENSG00000149485	WTUCm7	UC	FADS1	Inverse variance weighted	3	0.393850821	0.174568906	0.024062249	0.051695765	0.736005877	1.482679347	1.053055317	2.087580785
eqtl-a-ENSG00000149485	WTUCm7	UC	FADS1	Simple mode	3	0.748077162	0.467863813	0.250953145	-0.168935913	1.665090236	2.112933279	0.844563027	5.286150229
eqtl-a-ENSG00000149485	WTUCm7	UC	FADS1	Weighted mode	3	0.362035297	0.177978267	0.178933906	0.013197893	0.710872701	1.436249637	1.01328537	2.0357671
eqtl-a-ENSG00000150938	WTUCm7	UC	IL1B	MR Egger	3	0.240373778	1.276050536	0.881466872	-2.260685273	2.741432828	1.271724404	0.104279001	15.50919119
eqtl-a-ENSG00000150938	WTUCm7	UC	IL1B	Weighted median	3	0.821617038	0.427253855	0.054477735	-0.015800518	1.659034594	2.274174292	0.984323655	5.254235922
eqtl-a-ENSG00000150938	WTUCm7	UC	IL1B	Inverse variance weighted	3	1.050816433	0.41858542	0.01205948	0.23038901	1.871243857	2.859985152	1.259089713	6.496371934
eqtl-a-ENSG00000150938	WTUCm7	UC	IL1B	Simple mode	3	0.820415529	0.515490207	0.252479843	-0.189945277	1.830776335	2.271443492	0.827004389	6.238728124
eqtl-a-ENSG00000150938	WTUCm7	UC	IL1B	Weighted mode	3	0.812052372	0.463453886	0.221840737	-0.096317245	1.720421989	2.252526268	0.908175856	5.586885572
eqtl-a-ENSG00000151208	WTUCm7	UC	DLG5	MR Egger	3	0.987208208	0.482602508	0.289466305	0.041307292	1.933109124	2.683731584	1.042172308	6.910963917
eqtl-a-ENSG00000151208	WTUCm7	UC	DLG5	Weighted median	3	0.452137159	0.220490562	0.040306265	0.019975656	0.884298661	1.571667502	1.020176505	2.421285654
eqtl-a-ENSG00000151208	WTUCm7	UC	DLG5	Inverse variance weighted	3	0.439712945	0.215327124	0.041144641	0.017671783	0.861754108	1.552261571	1.017828853	2.367309571
eqtl-a-ENSG00000151208	WTUCm7	UC	DLG5	Simple mode	3	0.150163803	0.481141821	0.784498185	-0.792874166	1.093201773	1.162024571	0.452542243	2.983812283
eqtl-a-ENSG00000151208	WTUCm7	UC	DLG5	Weighted mode	3	0.480995228	0.223030526	0.163760486	0.043855397	0.918135058	1.617683565	1.044831259	2.504615069
eqtl-a-ENSG00000151348	WTUCm7	UC	EXT2	MR Egger	4	0.02638929	0.216822761	0.91425566	-0.398583321	0.451361902	1.026740571	0.671270347	1.570449528
eqtl-a-ENSG00000151348	WTUCm7	UC	EXT2	Weighted median	4	0.225676798	0.128284356	0.078544923	-0.02576054	0.477114136	1.253170573	0.974568431	1.611417355
eqtl-a-ENSG00000151348	WTUCm7	UC	EXT2	Inverse variance weighted	4	0.266994966	0.121495285	0.027979426	0.028864208	0.505125725	1.306033872	1.029284816	1.657193857
eqtl-a-ENSG00000151348	WTUCm7	UC	EXT2	Simple mode	4	0.246198464	0.169068991	0.241364255	-0.085176759	0.577573687	1.279153415	0.918349944	1.781710196
eqtl-a-ENSG00000151348	WTUCm7	UC	EXT2	Weighted mode	4	0.226766282	0.126751072	0.171549173	-0.021665819	0.475198383	1.254536626	0.978567199	1.608333232
eqtl-a-ENSG00000152217	WTUCm7	UC	SETBP1	MR Egger	3	-3.472084306	3.956143395	0.541426638	-11.22612536	4.281956749	0.031052241	1.33E-05	72.38193479
eqtl-a-ENSG00000152217	WTUCm7	UC	SETBP1	Weighted median	3	-2.469481102	1.036357624	0.017179358	-4.500742046	-0.438220159	0.084628761	0.011100756	0.645183724
eqtl-a-ENSG00000152217	WTUCm7	UC	SETBP1	Inverse variance weighted	3	-2.484443835	0.891565218	0.005326267	-4.231911662	-0.736976008	0.08337191	0.014524598	0.478558888
eqtl-a-ENSG00000152217	WTUCm7	UC	SETBP1	Simple mode	3	-2.06496197	1.186925369	0.224030271	-4.391335694	0.261411754	0.126823114	0.012384177	1.298762326
eqtl-a-ENSG00000152217	WTUCm7	UC	SETBP1	Weighted mode	3	-2.803892873	1.040204865	0.114475799	-4.842694408	-0.765091337	0.060573797	0.007885778	0.465291431
eqtl-a-ENSG00000153064	WTUCm7	UC	TRAV3	MR Egger	8	5.99330653	2.980743622	0.091069316	0.151049032	11.83556403	400.7374721	1.163053683	138076.6201
eqtl-a-ENSG00000153064	WTUCm7	UC	TRAV3	Weighted median	8	0.969613045	0.505998755	0.05533506	-0.022144516	1.961370605	2.63692389	0.978098874	7.109064108
eqtl-a-ENSG00000153064	WTUCm7	UC	TRAV3	Inverse variance weighted	8	1.198807943	0.498258873	0.016128522	0.222220551	2.175395335	3.316161513	1.248846782	8.805665623
eqtl-a-ENSG00000153064	WTUCm7	UC	TRAV3	Simple mode	8	0.9540498	0.585137225	0.147023462	-0.192819162	2.100918762	2.596202499	0.824631085	8.173676128
eqtl-a-ENSG00000153064	WTUCm7	UC	TRAV3	Weighted mode	8	0.826868692	0.575225167	0.193742237	-0.300572636	1.95431002	2.286148883	0.740394123	7.059046738
eqtl-a-ENSG00000155096	WTUCm7	UC	AZIN1	MR Egger	4	0.661195071	0.505431559	0.320949154	-0.329450786	1.651840927	1.93710593	0.719318685	5.216574327
eqtl-a-ENSG00000155096	WTUCm7	UC	AZIN1	Weighted median	4	0.581823016	0.249163582	0.019537959	0.093462395	1.070183637	1.789297378	1.097969314	2.915914922
eqtl-a-ENSG00000155096	WTUCm7	UC	AZIN1	Inverse variance weighted	4	0.534276989	0.238301297	0.024959886	0.067206447	1.001347531	1.706214185	1.069516254	2.721947268
eqtl-a-ENSG00000155096	WTUCm7	UC	AZIN1	Simple mode	4	0.637597389	0.363937183	0.178075972	-0.075719489	1.350914268	1.891929844	0.927076225	3.860953863
eqtl-a-ENSG00000155096	WTUCm7	UC	AZIN1	Weighted mode	4	0.616066519	0.287172898	0.12124673	0.05320764	1.178925398	1.851630346	1.054648609	3.250878925
eqtl-a-ENSG00000157168	WTUCm7	UC	NRG1	MR Egger	6	-0.299625259	0.253862943	0.30328883	-0.797196627	0.197946109	0.741095888	0.450590368	1.218896705
eqtl-a-ENSG00000157168	WTUCm7	UC	NRG1	Weighted median	6	-0.282572544	0.159266976	0.076028957	-0.594735817	0.029590728	0.753841953	0.551708299	1.030032884
eqtl-a-ENSG00000157168	WTUCm7	UC	NRG1	Inverse variance weighted	6	-0.313685361	0.147859775	0.033879266	-0.60349052	-0.023880202	0.730748914	0.546899337	0.976402674
eqtl-a-ENSG00000157168	WTUCm7	UC	NRG1	Simple mode	6	-0.372024377	0.248085986	0.19400871	-0.858272911	0.114224156	0.689337438	0.423893553	1.121003376
eqtl-a-ENSG00000157168	WTUCm7	UC	NRG1	Weighted mode	6	-0.281465998	0.173149743	0.164970688	-0.620839494	0.057907497	0.754676575	0.537493026	1.059616974
eqtl-a-ENSG00000158850	WTUCm7	UC	B4GALT3	MR Egger	10	-0.244043118	0.587989894	0.689015408	-1.39650331	0.908417073	0.783453852	0.247460746	2.480393143
eqtl-a-ENSG00000158850	WTUCm7	UC	B4GALT3	Weighted median	10	-0.688912266	0.346319661	0.046674928	-1.367698801	-0.01012573	0.502121947	0.254692383	0.989925363
eqtl-a-ENSG00000158850	WTUCm7	UC	B4GALT3	Inverse variance weighted	10	-0.809791365	0.261689708	0.001971638	-1.322703192	-0.296879538	0.444950889	0.266414159	0.743133527
eqtl-a-ENSG00000158850	WTUCm7	UC	B4GALT3	Simple mode	10	-1.601418172	0.715491378	0.051995252	-3.003781272	-0.199055072	0.201610397	0.049599165	0.81950476
eqtl-a-ENSG00000158850	WTUCm7	UC	B4GALT3	Weighted mode	10	-0.373875217	0.365357118	0.332876627	-1.089975168	0.342224735	0.688062765	0.336224843	1.408076705
eqtl-a-ENSG00000158865	WTUCm7	UC	IGF1R	MR Egger	3	0.873451161	0.37897551	0.260613297	0.130659161	1.616243161	2.395162698	1.139579302	5.034142287
eqtl-a-ENSG00000158865	WTUCm7	UC	IGF1R	Weighted median	3	0.60107816	0.240272345	0.012361483	0.130144363	1.072011957	1.824084395	1.1389928	2.921251023
eqtl-a-ENSG00000158865	WTUCm7	UC	IGF1R	Inverse variance weighted	3	0.555988777	0.232813878	0.016934554	0.099673576	1.012303978	1.743664228	1.104810223	2.751934111
eqtl-a-ENSG00000158865	WTUCm7	UC	IGF1R	Simple mode	3	0.557512716	0.345554221	0.248001033	-0.119773558	1.23479899	1.746323492	0.887121296	3.437687443
eqtl-a-ENSG00000158865	WTUCm7	UC	IGF1R	Weighted mode	3	0.614887325	0.270280192	0.150718797	0.08513815	1.1446365	1.849448201	1.088867483	3.141299288
eqtl-a-ENSG00000160695	WTUCm7	UC	VPS11	MR Egger	3	-0.496462911	0.789570958	0.642659141	-2.044021988	1.051096167	0.608679811	0.129506787	2.860785298
eqtl-a-ENSG00000160695	WTUCm7	UC	VPS11	Weighted median	3	-0.535279561	0.258015658	0.038023522	-1.040990251	-0.029568872	0.585505582	0.353104846	0.97086401
eqtl-a-ENSG00000160695	WTUCm7	UC	VPS11	Inverse variance weighted	3	-0.552017459	0.267776531	0.039256737	-1.07685946	-0.027175459	0.575787011	0.340663715	0.973190472
eqtl-a-ENSG00000160695	WTUCm7	UC	VPS11	Simple mode	3	-0.234965538	0.519006897	0.695118545	-1.252219056	0.782287981	0.790598095	0.285869732	2.186469146
eqtl-a-ENSG00000160695	WTUCm7	UC	VPS11	Weighted mode	3	-0.47210702	0.26667756	0.218690126	-0.994795039	0.050580998	0.623686762	0.369799231	1.05188206
eqtl-a-ENSG00000162511	WTUCm7	UC	LAPTM5	MR Egger	3	-0.351636115	0.492651584	0.605357622	-1.31723322	0.61396099	0.703536081	0.26787543	1.847735785
eqtl-a-ENSG00000162511	WTUCm7	UC	LAPTM5	Weighted median	3	-0.401852026	0.218335516	0.065691164	-0.829789638	0.026085586	0.669079745	0.436141024	1.026428793
eqtl-a-ENSG00000162511	WTUCm7	UC	LAPTM5	Inverse variance weighted	3	-0.40552395	0.206661848	0.049732406	-0.810581172	-0.000466728	0.66662744	0.444599602	0.999533381
eqtl-a-ENSG00000162511	WTUCm7	UC	LAPTM5	Simple mode	3	-0.468496113	0.258920388	0.212103033	-0.975980072	0.038987847	0.625942908	0.376822859	1.039757848
eqtl-a-ENSG00000162511	WTUCm7	UC	LAPTM5	Weighted mode	3	-0.387347447	0.212971214	0.210565362	-0.804771026	0.030076133	0.678855188	0.44719031	1.030532988
eqtl-a-ENSG00000162777	WTUCm7	UC	GSAP	MR Egger	3	0.914357135	0.374317156	0.247367602	0.18069551	1.64801876	2.495170678	1.198050329	5.196673765
eqtl-a-ENSG00000162777	WTUCm7	UC	GSAP	Weighted median	3	0.529994871	0.223950873	0.017953897	0.09105116	0.968938582	1.698923595	1.09532504	2.635145984
eqtl-a-ENSG00000162777	WTUCm7	UC	GSAP	Inverse variance weighted	3	0.503944924	0.217726438	0.020636012	0.077201107	0.930688742	1.655238197	1.080259302	2.536255402
eqtl-a-ENSG00000162777	WTUCm7	UC	GSAP	Simple mode	3	0.016255721	0.514172194	0.977650174	-0.991521779	1.024033221	1.016388564	0.371011663	2.784402256
eqtl-a-ENSG00000162777	WTUCm7	UC	GSAP	Weighted mode	3	0.609326042	0.235290772	0.122341737	0.148156129	1.070495955	1.839191443	1.159693944	2.916825756
eqtl-a-ENSG00000162873	WTUCm7	UC	JADE1	MR Egger	4	-3.264057439	6.576028621	0.668828136	-16.15307354	9.624958659	0.038232955	9.66E-08	15137.92795
eqtl-a-ENSG00000162873	WTUCm7	UC	JADE1	Weighted median	4	-1.654494172	0.84381909	0.049911528	-3.308379589	-0.000608756	0.19118874	0.036575393	0.999391429
eqtl-a-ENSG00000162873	WTUCm7	UC	JADE1	Inverse variance weighted	4	-1.836510129	0.740448586	0.013128407	-3.287789358	-0.385230899	0.159372647	0.037336295	0.680293539
eqtl-a-ENSG00000162873	WTUCm7	UC	JADE1	Simple mode	4	-1.048267837	1.138771129	0.425186733	-3.280259251	1.183723576	0.350544423	0.037618503	3.266514701
eqtl-a-ENSG00000162873	WTUCm7	UC	JADE1	Weighted mode	4	-2.034400933	0.888657325	0.106024823	-3.776169289	-0.292632577	0.130758792	0.022910286	0.746296297
eqtl-a-ENSG00000163735	WTUCm7	UC	CXCL5	MR Egger	10	0.603442507	0.471788133	0.236728879	-0.321262234	1.528147248	1.828402267	0.725233045	4.609628407
eqtl-a-ENSG00000163735	WTUCm7	UC	CXCL5	Weighted median	10	0.286574503	0.22638927	0.205567351	-0.157148466	0.730297473	1.331857392	0.854577173	2.07569798
eqtl-a-ENSG00000163735	WTUCm7	UC	CXCL5	Inverse variance weighted	10	0.355138874	0.167904699	0.034419576	0.026045663	0.684232084	1.426378727	1.026387815	1.98224905
eqtl-a-ENSG00000163735	WTUCm7	UC	CXCL5	Simple mode	10	0.290069459	0.312309658	0.377236622	-0.322057472	0.90219639	1.336520318	0.724656542	2.465011295
eqtl-a-ENSG00000163735	WTUCm7	UC	CXCL5	Weighted mode	10	0.290069459	0.234088359	0.246632209	-0.168743724	0.748882642	1.336520318	0.844725359	2.11463589
eqtl-a-ENSG00000164171	WTUCm7	UC	ITGA2	MR Egger	4	0.642228951	0.375089454	0.228990877	-0.092946378	1.37740428	1.900712756	0.911242361	3.964597273
eqtl-a-ENSG00000164171	WTUCm7	UC	ITGA2	Weighted median	4	0.509792085	0.231678346	0.02777637	0.055702527	0.963881643	1.664944992	1.057283124	2.621853847
eqtl-a-ENSG00000164171	WTUCm7	UC	ITGA2	Inverse variance weighted	4	0.469205968	0.229070736	0.040530451	0.020227325	0.918184611	1.59872425	1.020433283	2.504739183
eqtl-a-ENSG00000164171	WTUCm7	UC	ITGA2	Simple mode	4	0.59438918	0.404753576	0.238277291	-0.19892783	1.387706189	1.811923847	0.819609043	4.005651301
eqtl-a-ENSG00000164171	WTUCm7	UC	ITGA2	Weighted mode	4	0.509863322	0.246939919	0.130901598	0.02586108	0.993865563	1.665063601	1.026198379	2.701657742
eqtl-a-ENSG00000164615	WTUCm7	UC	CAMLG	MR Egger	3	0.759387533	0.305081153	0.243195708	0.161428473	1.357346594	2.136966999	1.175188397	3.885868823
eqtl-a-ENSG00000164615	WTUCm7	UC	CAMLG	Weighted median	3	0.61908011	0.1998561	0.001950753	0.227362154	1.010798066	1.857218819	1.255284393	2.747793059
eqtl-a-ENSG00000164615	WTUCm7	UC	CAMLG	Inverse variance weighted	3	0.612587337	0.196886109	0.001862157	0.226690564	0.99848411	1.845199381	1.254441639	2.714164334
eqtl-a-ENSG00000164615	WTUCm7	UC	CAMLG	Simple mode	3	0.75205351	0.384738472	0.189808157	-0.002033896	1.506140916	2.121351764	0.997968171	4.509295425
eqtl-a-ENSG00000164615	WTUCm7	UC	CAMLG	Weighted mode	3	0.613214029	0.189416931	0.083620479	0.241956844	0.984471215	1.846356115	1.273739222	2.676396271
eqtl-a-ENSG00000165006	WTUCm7	UC	UBAP1	MR Egger	6	-0.397672166	1.611358356	0.817216863	-3.555934543	2.760590211	0.671882258	0.028554677	15.80917095
eqtl-a-ENSG00000165006	WTUCm7	UC	UBAP1	Weighted median	6	-0.703131963	0.58131182	0.226447486	-1.84250313	0.436239204	0.49503245	0.158420383	1.546878771
eqtl-a-ENSG00000165006	WTUCm7	UC	UBAP1	Inverse variance weighted	6	-0.969143439	0.457224674	0.034037943	-1.8653038	-0.072983077	0.379407885	0.15484916	0.929616561
eqtl-a-ENSG00000165006	WTUCm7	UC	UBAP1	Simple mode	6	-0.425595888	0.910497358	0.659853975	-2.210170709	1.358978933	0.653380327	0.109681923	3.892217057
eqtl-a-ENSG00000165006	WTUCm7	UC	UBAP1	Weighted mode	6	-0.411543203	0.784248564	0.622175609	-1.948670388	1.125583981	0.662626893	0.142463367	3.082016163
eqtl-a-ENSG00000166035	WTUCm7	UC	LIPC	MR Egger	3	0.680243938	0.255890918	0.229056181	0.178697739	1.181790137	1.974359295	1.195659288	3.260205197
eqtl-a-ENSG00000166035	WTUCm7	UC	LIPC	Weighted median	3	0.500271558	0.184645265	0.006741198	0.138366838	0.862176278	1.649169055	1.148396748	2.368309188
eqtl-a-ENSG00000166035	WTUCm7	UC	LIPC	Inverse variance weighted	3	0.474932818	0.177368737	0.007413888	0.127290093	0.822575543	1.607906172	1.135746442	2.276355145
eqtl-a-ENSG00000166035	WTUCm7	UC	LIPC	Simple mode	3	0.427181585	0.290149593	0.278814428	-0.141511617	0.995874787	1.532930994	0.868045092	2.707091435
eqtl-a-ENSG00000166035	WTUCm7	UC	LIPC	Weighted mode	3	0.514626162	0.184447087	0.108036664	0.153109872	0.876142452	1.673012949	1.165453022	2.40161746
eqtl-a-ENSG00000166928	WTUCm7	UC	MS4A14	MR Egger	6	0.242714635	0.1498199	0.180537864	-0.050932369	0.536361639	1.274704816	0.950342941	1.709774754
eqtl-a-ENSG00000166928	WTUCm7	UC	MS4A14	Weighted median	6	0.271550793	0.105625826	0.010144194	0.064524174	0.478577411	1.31199751	1.066651363	1.613777027
eqtl-a-ENSG00000166928	WTUCm7	UC	MS4A14	Inverse variance weighted	6	0.283697111	0.10370844	0.006228071	0.08042857	0.486965653	1.328030625	1.083751431	1.627370714
eqtl-a-ENSG00000166928	WTUCm7	UC	MS4A14	Simple mode	6	0.077219735	0.284949973	0.797227229	-0.481282211	0.635721681	1.080279426	0.617990489	1.888384462
eqtl-a-ENSG00000166928	WTUCm7	UC	MS4A14	Weighted mode	6	0.267845583	0.115054085	0.067379071	0.042339577	0.49335159	1.307145279	1.043248681	1.637796253
eqtl-a-ENSG00000167912	WTUCm7	UC	TOX-DT	MR Egger	3	0.945160236	0.444650941	0.279940603	0.073644392	1.816676081	2.57322567	1.076423952	6.15137775
eqtl-a-ENSG00000167912	WTUCm7	UC	TOX-DT	Weighted median	3	0.591155349	0.25096588	0.018496762	0.099262223	1.083048475	1.806073856	1.104355849	2.953670028
eqtl-a-ENSG00000167912	WTUCm7	UC	TOX-DT	Inverse variance weighted	3	0.573137659	0.246823654	0.02023007	0.089363297	1.056912022	1.773823985	1.093477842	2.877471686
eqtl-a-ENSG00000167912	WTUCm7	UC	TOX-DT	Simple mode	3	0.316129773	0.456520765	0.560234895	-0.578650926	1.210910471	1.371808267	0.560654221	3.356539295
eqtl-a-ENSG00000167912	WTUCm7	UC	TOX-DT	Weighted mode	3	0.61888921	0.2714569	0.150212149	0.086833685	1.150944734	1.856864309	1.090715262	3.161177972
eqtl-a-ENSG00000168081	WTUCm7	UC	VMP1	MR Egger	3	13.8502058	8.586821652	0.353311096	-2.979964635	30.68037624	1035304.146	0.05079463	2.11017E+13
eqtl-a-ENSG00000168081	WTUCm7	UC	VMP1	Weighted median	3	1.984062602	0.923196732	0.031624713	0.174597007	3.793528196	7.272227216	1.19076625	44.41282131
eqtl-a-ENSG00000168081	WTUCm7	UC	VMP1	Inverse variance weighted	3	2.04648533	0.809914137	0.011510934	0.459053621	3.633917039	7.740647421	1.58257556	37.8608289
eqtl-a-ENSG00000168081	WTUCm7	UC	VMP1	Simple mode	3	2.784342366	1.003405965	0.109037104	0.817666676	4.751018057	16.18916783	2.265208201	115.7020158
eqtl-a-ENSG00000168081	WTUCm7	UC	VMP1	Weighted mode	3	1.879143584	0.879862757	0.16622362	0.154612581	3.603674587	6.54789474	1.167205676	36.73296524
eqtl-a-ENSG00000168906	WTUCm7	UC	MAT2A	MR Egger	3	-0.932071851	0.923610462	0.497097213	-2.742348356	0.878204653	0.3937371	0.064418891	2.406575189
eqtl-a-ENSG00000168906	WTUCm7	UC	MAT2A	Weighted median	3	-1.223593212	0.538064225	0.022962057	-2.278199093	-0.168987331	0.294171246	0.102468577	0.844519603
eqtl-a-ENSG00000168906	WTUCm7	UC	MAT2A	Inverse variance weighted	3	-1.205611304	0.495593916	0.014988384	-2.17697538	-0.234247228	0.299508852	0.113383956	0.791166193
eqtl-a-ENSG00000168906	WTUCm7	UC	MAT2A	Simple mode	3	-1.470737793	0.74640457	0.187587602	-2.933690749	-0.007784836	0.22975591	0.053200326	0.992245387
eqtl-a-ENSG00000168906	WTUCm7	UC	MAT2A	Weighted mode	3	-1.087183945	0.58174299	0.202584802	-2.227400206	0.053032317	0.337164632	0.107808346	1.054463721
eqtl-a-ENSG00000169045	WTUCm7	UC	HNRNPH1	MR Egger	3	0.351379125	0.373876422	0.519741501	-0.381418662	1.084176912	1.42102597	0.682891929	2.957004943
eqtl-a-ENSG00000169045	WTUCm7	UC	HNRNPH1	Weighted median	3	0.360891097	0.193804523	0.062583401	-0.018965768	0.740747961	1.434607219	0.981212951	2.09750378
eqtl-a-ENSG00000169045	WTUCm7	UC	HNRNPH1	Inverse variance weighted	3	0.362683399	0.173939492	0.037059095	0.021761995	0.703604803	1.437180774	1.022000514	2.021024989
eqtl-a-ENSG00000169045	WTUCm7	UC	HNRNPH1	Simple mode	3	0.082855014	0.264475071	0.783720028	-0.435516125	0.601226153	1.086384286	0.646930684	1.824354366
eqtl-a-ENSG00000169045	WTUCm7	UC	HNRNPH1	Weighted mode	3	0.555144906	0.201294818	0.110172233	0.160607062	0.94968275	1.742193421	1.174223481	2.584889474
eqtl-a-ENSG00000169122	WTUCm7	UC	FAM110B	MR Egger	3	-1.437215073	3.519912234	0.753214658	-8.336243052	5.461812906	0.237588505	0.000239671	235.5240205
eqtl-a-ENSG00000169122	WTUCm7	UC	FAM110B	Weighted median	3	-1.017776294	0.452919706	0.024630756	-1.905498918	-0.13005367	0.361397689	0.148748411	0.878048304
eqtl-a-ENSG00000169122	WTUCm7	UC	FAM110B	Inverse variance weighted	3	-0.994162425	0.406471394	0.014451667	-1.790846358	-0.197478492	0.370033245	0.166818921	0.820797794
eqtl-a-ENSG00000169122	WTUCm7	UC	FAM110B	Simple mode	3	-1.028175567	0.554040163	0.204627671	-2.114094288	0.057743153	0.35765889	0.120742598	1.059442846
eqtl-a-ENSG00000169122	WTUCm7	UC	FAM110B	Weighted mode	3	-1.068143876	0.491275208	0.161726598	-2.031043284	-0.105244468	0.343645775	0.131198572	0.900104449
eqtl-a-ENSG00000169967	WTUCm7	UC	MAP3K2	MR Egger	6	-0.306799347	0.300727274	0.365319612	-0.896224803	0.282626109	0.735798226	0.408107441	1.326609063
eqtl-a-ENSG00000169967	WTUCm7	UC	MAP3K2	Weighted median	6	-0.334756805	0.195476102	0.086800815	-0.717889964	0.048376355	0.715512074	0.487780405	1.04956559
eqtl-a-ENSG00000169967	WTUCm7	UC	MAP3K2	Inverse variance weighted	6	-0.37663993	0.191030413	0.048652675	-0.751059541	-0.00222032	0.686163096	0.471866326	0.997782143
eqtl-a-ENSG00000169967	WTUCm7	UC	MAP3K2	Simple mode	6	-0.497723309	0.588227929	0.436086805	-1.650650049	0.655203431	0.607913116	0.191925107	1.925534191
eqtl-a-ENSG00000169967	WTUCm7	UC	MAP3K2	Weighted mode	6	-0.333554898	0.221964	0.193221683	-0.768604338	0.101494542	0.71637257	0.463659729	1.106823877
eqtl-a-ENSG00000170271	WTUCm7	UC	FAXDC2	MR Egger	10	0.434786994	0.527522177	0.43370611	-0.599156473	1.46873046	1.544634007	0.549274769	4.343717117
eqtl-a-ENSG00000170271	WTUCm7	UC	FAXDC2	Weighted median	10	0.46888776	0.22737672	0.039192262	0.023229388	0.914546132	1.598215605	1.023501291	2.495642302
eqtl-a-ENSG00000170271	WTUCm7	UC	FAXDC2	Inverse variance weighted	10	0.46804063	0.209448209	0.025441217	0.05752214	0.87855912	1.596862282	1.059208722	2.407428391
eqtl-a-ENSG00000170271	WTUCm7	UC	FAXDC2	Simple mode	10	0.680267307	0.403003946	0.125683353	-0.109620427	1.470155041	1.974405434	0.896174235	4.349909501
eqtl-a-ENSG00000170271	WTUCm7	UC	FAXDC2	Weighted mode	10	0.375018938	0.28738457	0.224290384	-0.18825482	0.938292695	1.455018969	0.828403587	2.555614479
eqtl-a-ENSG00000170776	WTUCm7	UC	AKAP13	MR Egger	3	-0.535035503	0.626522443	0.550038317	-1.763019491	0.692948484	0.585648497	0.171526159	1.999602647
eqtl-a-ENSG00000170776	WTUCm7	UC	AKAP13	Weighted median	3	-0.64437243	0.274834054	0.019048151	-1.183047175	-0.105697685	0.524991908	0.306343832	0.899696599
eqtl-a-ENSG00000170776	WTUCm7	UC	AKAP13	Inverse variance weighted	3	-0.59383879	0.256491866	0.020600108	-1.096562847	-0.091114734	0.552203418	0.334017181	0.912912963
eqtl-a-ENSG00000170776	WTUCm7	UC	AKAP13	Simple mode	3	-0.788306112	0.372080731	0.16827329	-1.517584344	-0.059027879	0.454614209	0.219240858	0.942680488
eqtl-a-ENSG00000170776	WTUCm7	UC	AKAP13	Weighted mode	3	-0.665583264	0.296466471	0.1538795	-1.246657548	-0.08450898	0.513973658	0.287464028	0.918963403
eqtl-a-ENSG00000171621	WTUCm7	UC	SPSB1	MR Egger	3	0.735690322	0.613920768	0.442715668	-0.467594384	1.938975028	2.086922144	0.626507594	6.9516221
eqtl-a-ENSG00000171621	WTUCm7	UC	SPSB1	Weighted median	3	0.76486899	0.311828441	0.014172867	0.153685246	1.376052735	2.148712854	1.166123786	3.959242564
eqtl-a-ENSG00000171621	WTUCm7	UC	SPSB1	Inverse variance weighted	3	0.802957183	0.309949271	0.009580644	0.195456612	1.410457754	2.232132001	1.215866039	4.097830774
eqtl-a-ENSG00000171621	WTUCm7	UC	SPSB1	Simple mode	3	0.618443357	0.467273585	0.316694068	-0.297412871	1.534299584	1.856036605	0.742737295	4.63807581
eqtl-a-ENSG00000171621	WTUCm7	UC	SPSB1	Weighted mode	3	0.760415373	0.361539156	0.170147219	0.051798628	1.469032118	2.139164586	1.053163643	4.345027629
eqtl-a-ENSG00000171853	WTUCm7	UC	TRAPPC12	MR Egger	5	-0.001549706	0.305943198	0.996276464	-0.601198375	0.598098963	0.998451494	0.548154348	1.818658175
eqtl-a-ENSG00000171853	WTUCm7	UC	TRAPPC12	Weighted median	5	-0.282687396	0.153674159	0.065838064	-0.583888748	0.018513956	0.753755378	0.557725291	1.018686402
eqtl-a-ENSG00000171853	WTUCm7	UC	TRAPPC12	Inverse variance weighted	5	-0.308579384	0.143273158	0.031257143	-0.589394773	-0.027763994	0.734489643	0.55466288	0.972617883
eqtl-a-ENSG00000171853	WTUCm7	UC	TRAPPC12	Simple mode	5	-0.228054788	0.218993775	0.356502735	-0.657282588	0.201173012	0.796080643	0.518257742	1.222836319
eqtl-a-ENSG00000171853	WTUCm7	UC	TRAPPC12	Weighted mode	5	-0.278816301	0.148331561	0.133330067	-0.569546161	0.011913559	0.756678891	0.565782154	1.011984808
eqtl-a-ENSG00000172183	WTUCm7	UC	ISG20	MR Egger	3	-0.85794767	0.460915952	0.31384515	-1.761342936	0.045447596	0.424031442	0.171813974	1.046496162
eqtl-a-ENSG00000172183	WTUCm7	UC	ISG20	Weighted median	3	-0.596603999	0.258578974	0.021041391	-1.103418787	-0.08978921	0.550678569	0.331735011	0.914123853
eqtl-a-ENSG00000172183	WTUCm7	UC	ISG20	Inverse variance weighted	3	-0.58394029	0.253944067	0.021477478	-1.081670661	-0.086209918	0.557696546	0.33902865	0.917401632
eqtl-a-ENSG00000172183	WTUCm7	UC	ISG20	Simple mode	3	-0.148048278	0.524401225	0.804233258	-1.175874678	0.879778123	0.86238948	0.308548981	2.410364842
eqtl-a-ENSG00000172183	WTUCm7	UC	ISG20	Weighted mode	3	-0.628201018	0.263756379	0.140153364	-1.145163521	-0.111238516	0.533550786	0.318171886	0.894725317
eqtl-a-ENSG00000172215	WTUCm7	UC	CXCR6	MR Egger	6	1.33277171	0.515769424	0.06106615	0.321863638	2.343679782	3.791537881	1.379696626	10.41950762
eqtl-a-ENSG00000172215	WTUCm7	UC	CXCR6	Weighted median	6	0.445246814	0.349790548	0.203055126	-0.240342659	1.130836288	1.560875395	0.786358362	3.098246444
eqtl-a-ENSG00000172215	WTUCm7	UC	CXCR6	Inverse variance weighted	6	0.518294413	0.24552731	0.034777122	0.037060885	0.99952794	1.67916125	1.037756203	2.71699894
eqtl-a-ENSG00000172215	WTUCm7	UC	CXCR6	Simple mode	6	0.390791207	0.541703563	0.502969621	-0.670947776	1.452530191	1.478149855	0.511223823	4.273914666
eqtl-a-ENSG00000172215	WTUCm7	UC	CXCR6	Weighted mode	6	0.390791207	0.510056796	0.478165506	-0.608920113	1.390502528	1.478149855	0.543937944	4.016868135
eqtl-a-ENSG00000173113	WTUCm7	UC	TRMT112	MR Egger	3	-1.104737057	0.430602368	0.236608332	-1.948717698	-0.260756417	0.331297983	0.142456627	0.77046857
eqtl-a-ENSG00000173113	WTUCm7	UC	TRMT112	Weighted median	3	-0.806617416	0.268236993	0.002637467	-1.332361922	-0.280872909	0.446365384	0.263853324	0.755124299
eqtl-a-ENSG00000173113	WTUCm7	UC	TRMT112	Inverse variance weighted	3	-0.763649164	0.265724697	0.004055197	-1.28446957	-0.242828758	0.465962946	0.276797366	0.784405826
eqtl-a-ENSG00000173113	WTUCm7	UC	TRMT112	Simple mode	3	-0.803651395	0.303295165	0.117788428	-1.398109919	-0.209192871	0.447691278	0.247063493	0.811238756
eqtl-a-ENSG00000173113	WTUCm7	UC	TRMT112	Weighted mode	3	-0.810135825	0.283309616	0.103630609	-1.365422672	-0.254848978	0.444797647	0.255272757	0.775033536
eqtl-a-ENSG00000173264	WTUCm7	UC	SRGN	MR Egger	3	1.291116403	1.150648617	0.463417397	-0.964154886	3.546387692	3.636844475	0.38130531	34.68778793
eqtl-a-ENSG00000173264	WTUCm7	UC	SRGN	Weighted median	3	1.103559965	0.406380997	0.006615986	0.307053211	1.900066718	3.014879808	1.359413302	6.686340528
eqtl-a-ENSG00000173264	WTUCm7	UC	SRGN	Inverse variance weighted	3	1.110393043	0.400052062	0.005509633	0.326291002	1.894495084	3.035551263	1.385818587	6.649190274
eqtl-a-ENSG00000173264	WTUCm7	UC	SRGN	Simple mode	3	1.043409186	0.521068485	0.183171571	0.022114956	2.064703417	2.838878802	1.022361304	7.882959596
eqtl-a-ENSG00000173264	WTUCm7	UC	SRGN	Weighted mode	3	1.117541702	0.422318986	0.118049456	0.289796489	1.945286915	3.057329131	1.336155538	6.995638717
eqtl-a-ENSG00000173482	WTUCm7	UC	PTPRM	MR Egger	5	0.168359895	0.172965051	0.402158674	-0.170651606	0.507371395	1.18336242	0.843115259	1.66091955
eqtl-a-ENSG00000173482	WTUCm7	UC	PTPRM	Weighted median	5	0.189314839	0.093568266	0.043044245	0.005921038	0.37270864	1.208421351	1.005938602	1.451661322
eqtl-a-ENSG00000173482	WTUCm7	UC	PTPRM	Inverse variance weighted	5	0.171739555	0.084483592	0.042071165	0.006151716	0.337327395	1.187368549	1.006170677	1.401197733
eqtl-a-ENSG00000173482	WTUCm7	UC	PTPRM	Simple mode	5	0.180662554	0.153483304	0.304421132	-0.120164722	0.48148983	1.198010847	0.886774354	1.618483874
eqtl-a-ENSG00000173482	WTUCm7	UC	PTPRM	Weighted mode	5	0.19110101	0.094083024	0.112060154	0.006698282	0.375503738	1.210581727	1.006720766	1.455724534
eqtl-a-ENSG00000174446	WTUCm7	UC	SNAPC5	MR Egger	3	-0.022041645	0.325947186	0.957015073	-0.660898129	0.61681484	0.978199498	0.516387344	1.853016478
eqtl-a-ENSG00000174446	WTUCm7	UC	SNAPC5	Weighted median	3	-0.490495362	0.186644423	0.008589688	-0.85631843	-0.124672293	0.612322998	0.424722854	0.88278615
eqtl-a-ENSG00000174446	WTUCm7	UC	SNAPC5	Inverse variance weighted	3	-0.499316377	0.238552601	0.036339508	-0.966879474	-0.031753279	0.60694544	0.380267824	0.968745563
eqtl-a-ENSG00000174446	WTUCm7	UC	SNAPC5	Simple mode	3	-2.292575861	0.972676841	0.142511573	-4.19902247	-0.386129253	0.101005949	0.015010243	0.679682669
eqtl-a-ENSG00000174446	WTUCm7	UC	SNAPC5	Weighted mode	3	-0.438560291	0.190542722	0.14798188	-0.812024025	-0.065096557	0.644964314	0.443958573	0.936976988
eqtl-a-ENSG00000175711	WTUCm7	UC	B3GNTL1	MR Egger	3	-0.182567684	0.735379936	0.84508288	-1.623912358	1.25877699	0.833128252	0.197125961	3.521112497
eqtl-a-ENSG00000175711	WTUCm7	UC	B3GNTL1	Weighted median	3	-0.363959777	0.163169232	0.025709877	-0.683771473	-0.044148082	0.694919146	0.504709899	0.956812261
eqtl-a-ENSG00000175711	WTUCm7	UC	B3GNTL1	Inverse variance weighted	3	-0.398380625	0.155287647	0.010304603	-0.702744413	-0.094016836	0.671406425	0.495224337	0.910267436
eqtl-a-ENSG00000175711	WTUCm7	UC	B3GNTL1	Simple mode	3	-0.377764294	0.2287355	0.240428421	-0.826085874	0.070557287	0.685392033	0.437759383	1.073106042
eqtl-a-ENSG00000175711	WTUCm7	UC	B3GNTL1	Weighted mode	3	-0.335414028	0.191109531	0.221331224	-0.709988709	0.039160653	0.715041978	0.491649749	1.03993754
eqtl-a-ENSG00000176595	WTUCm7	UC	KBTBD11	MR Egger	4	-0.058840641	0.454638957	0.908865107	-0.949932996	0.832251714	0.94285701	0.386766937	2.298488457
eqtl-a-ENSG00000176595	WTUCm7	UC	KBTBD11	Weighted median	4	-0.38963945	0.259790174	0.133660087	-0.898828192	0.119549292	0.677301031	0.407046361	1.126988794
eqtl-a-ENSG00000176595	WTUCm7	UC	KBTBD11	Inverse variance weighted	4	-0.470506802	0.224729825	0.036290692	-0.910977258	-0.030036346	0.624685596	0.402131046	0.970410263
eqtl-a-ENSG00000176595	WTUCm7	UC	KBTBD11	Simple mode	4	-0.273525918	0.298983032	0.427728374	-0.859532661	0.312480825	0.76069262	0.423359889	1.366811732
eqtl-a-ENSG00000176595	WTUCm7	UC	KBTBD11	Weighted mode	4	-0.39604876	0.285993231	0.260125111	-0.956595492	0.164497972	0.672973881	0.384198669	1.178801179
eqtl-a-ENSG00000176945	WTUCm7	UC	MUC20	MR Egger	4	0.422468413	0.35471027	0.355830324	-0.272763717	1.117700542	1.525723025	0.761272642	3.057814798
eqtl-a-ENSG00000176945	WTUCm7	UC	MUC20	Weighted median	4	0.28871219	0.149514611	0.053483485	-0.004336447	0.581760827	1.334707531	0.995672942	1.789186105
eqtl-a-ENSG00000176945	WTUCm7	UC	MUC20	Inverse variance weighted	4	0.321930957	0.134032075	0.016310394	0.059228091	0.584633824	1.379789508	1.061017221	1.794333823
eqtl-a-ENSG00000176945	WTUCm7	UC	MUC20	Simple mode	4	0.270112673	0.166771242	0.203744559	-0.056758962	0.596984308	1.310112057	0.94482178	1.816632129
eqtl-a-ENSG00000176945	WTUCm7	UC	MUC20	Weighted mode	4	0.286505039	0.167350691	0.185417226	-0.041502314	0.614512393	1.331764879	0.959347115	1.848754914
eqtl-a-ENSG00000181104	WTUCm7	UC	F2R	MR Egger	4	0.634962394	0.314049345	0.18056149	0.019425677	1.250499111	1.88695118	1.019615583	3.492085462
eqtl-a-ENSG00000181104	WTUCm7	UC	F2R	Weighted median	4	0.610464474	0.197240311	0.001967937	0.223873465	0.997055483	1.84128643	1.250912725	2.710289574
eqtl-a-ENSG00000181104	WTUCm7	UC	F2R	Inverse variance weighted	4	0.595151294	0.198589008	0.002727406	0.205916838	0.984385749	1.813305266	1.228651023	2.676167541
eqtl-a-ENSG00000181104	WTUCm7	UC	F2R	Simple mode	4	0.599776611	0.429496923	0.256960381	-0.242037357	1.441590579	1.821711805	0.78502685	4.227414511
eqtl-a-ENSG00000181104	WTUCm7	UC	F2R	Weighted mode	4	0.616539692	0.204234318	0.056813831	0.216240428	1.016838956	1.852506695	1.24140081	2.764442415
eqtl-a-ENSG00000182117	WTUCm7	UC	NOP10	MR Egger	4	-0.171942413	0.383426966	0.697739779	-0.923459267	0.579574441	0.842027661	0.397142839	1.785278527
eqtl-a-ENSG00000182117	WTUCm7	UC	NOP10	Weighted median	4	-0.430385268	0.252899364	0.088792028	-0.926068021	0.065297484	0.650258522	0.396108141	1.067476535
eqtl-a-ENSG00000182117	WTUCm7	UC	NOP10	Inverse variance weighted	4	-0.478277563	0.236878421	0.043478431	-0.942559268	-0.013995859	0.619850126	0.389629392	0.986101628
eqtl-a-ENSG00000182117	WTUCm7	UC	NOP10	Simple mode	4	-0.508565834	0.471799413	0.360017555	-1.433292682	0.416161015	0.601357407	0.23852225	1.516129969
eqtl-a-ENSG00000182117	WTUCm7	UC	NOP10	Weighted mode	4	-0.416208563	0.240184343	0.181539391	-0.886969874	0.054552749	0.6595427	0.411901978	1.056068181
eqtl-a-ENSG00000182606	WTUCm7	UC	TRAK1	MR Egger	3	-10.66275976	6.0282954	0.327578568	-22.47821875	1.15269922	2.34E-05	1.73E-10	3.166729082
eqtl-a-ENSG00000182606	WTUCm7	UC	TRAK1	Weighted median	3	-1.380547723	0.651774581	0.034163484	-2.658025902	-0.103069544	0.251440795	0.070086443	0.902064238
eqtl-a-ENSG00000182606	WTUCm7	UC	TRAK1	Inverse variance weighted	3	-1.399055255	0.689949312	0.04258421	-2.751355906	-0.046754604	0.246830045	0.06384124	0.954321555
eqtl-a-ENSG00000182606	WTUCm7	UC	TRAK1	Simple mode	3	-1.992568783	0.745495666	0.116102181	-3.45374029	-0.531397277	0.136344735	0.03162712	0.5877831
eqtl-a-ENSG00000182606	WTUCm7	UC	TRAK1	Weighted mode	3	-1.262512248	0.686159835	0.207137304	-2.607385524	0.082361029	0.282942312	0.07372705	1.085847761
eqtl-a-ENSG00000183323	WTUCm7	UC	PTCH1	MR Egger	3	-0.740861246	0.375509836	0.298649293	-1.476860526	-0.004861967	0.47670318	0.228353474	0.995149833
eqtl-a-ENSG00000183323	WTUCm7	UC	PTCH1	Weighted median	3	-0.612249467	0.215213065	0.004443197	-1.034067074	-0.190431859	0.542129993	0.355557935	0.826602081
eqtl-a-ENSG00000183323	WTUCm7	UC	PTCH1	Inverse variance weighted	3	-0.596202499	0.212381673	0.00499708	-1.012470578	-0.179934419	0.550899711	0.363320259	0.835324991
eqtl-a-ENSG00000183323	WTUCm7	UC	PTCH1	Simple mode	3	-0.576007896	0.519523416	0.383019757	-1.59427379	0.442257999	0.562138007	0.203055936	1.556217191
eqtl-a-ENSG00000183323	WTUCm7	UC	PTCH1	Weighted mode	3	-0.614620518	0.225064677	0.112007888	-1.055747286	-0.17349375	0.540846098	0.347932325	0.840722405
eqtl-a-ENSG00000184293	WTUCm7	UC	CLECL1P	MR Egger	3	-0.544548596	0.474219517	0.456121554	-1.474018849	0.384921657	0.580103586	0.229003304	1.469499192
eqtl-a-ENSG00000184293	WTUCm7	UC	CLECL1P	Weighted median	3	-0.521792356	0.210410085	0.013142556	-0.934196121	-0.10938859	0.59345591	0.392901584	0.896382025
eqtl-a-ENSG00000184293	WTUCm7	UC	CLECL1P	Inverse variance weighted	3	-0.48511183	0.232106518	0.036614236	-0.940040605	-0.030183055	0.615628347	0.390611974	0.970267905
eqtl-a-ENSG00000184293	WTUCm7	UC	CLECL1P	Simple mode	3	-0.035387555	0.521388128	0.952062559	-1.057308286	0.986533176	0.965231264	0.347389627	2.68192059
eqtl-a-ENSG00000184293	WTUCm7	UC	CLECL1P	Weighted mode	3	-0.621937443	0.218705191	0.104611525	-1.050599616	-0.193275269	0.53690321	0.349727984	0.824255051
eqtl-a-ENSG00000185404	WTUCm7	UC	SP140L	MR Egger	3	0.133784131	0.850981631	0.900728551	-1.534139865	1.801708128	1.143146024	0.215641092	6.059989866
eqtl-a-ENSG00000185404	WTUCm7	UC	SP140L	Weighted median	3	0.471584277	0.226655586	0.037468649	0.027339329	0.915829225	1.602531036	1.027716477	2.498846499
eqtl-a-ENSG00000185404	WTUCm7	UC	SP140L	Inverse variance weighted	3	0.488769021	0.225200017	0.029978269	0.047376989	0.930161054	1.63030811	1.048517214	2.534917404
eqtl-a-ENSG00000185404	WTUCm7	UC	SP140L	Simple mode	3	0.444500435	0.308792552	0.286660707	-0.160732966	1.049733836	1.559710824	0.851519425	2.856890615
eqtl-a-ENSG00000185404	WTUCm7	UC	SP140L	Weighted mode	3	0.47277934	0.258245578	0.208621798	-0.033381993	0.978940672	1.604447306	0.967169037	2.661635203
eqtl-a-ENSG00000186205	WTUCm7	UC	MTARC1	MR Egger	5	-0.17420655	0.132029466	0.278679483	-0.432984303	0.084571204	0.840123353	0.648570672	1.088250329
eqtl-a-ENSG00000186205	WTUCm7	UC	MTARC1	Weighted median	5	-0.192102024	0.087042073	0.027313924	-0.362704488	-0.02149956	0.825222672	0.695792018	0.978729908
eqtl-a-ENSG00000186205	WTUCm7	UC	MTARC1	Inverse variance weighted	5	-0.198718751	0.08776108	0.023554733	-0.370730468	-0.026707034	0.819780423	0.690229956	0.973646445
eqtl-a-ENSG00000186205	WTUCm7	UC	MTARC1	Simple mode	5	-0.235624586	0.24641371	0.393112606	-0.718595457	0.247346286	0.790077224	0.487436401	1.280622497
eqtl-a-ENSG00000186205	WTUCm7	UC	MTARC1	Weighted mode	5	-0.192557759	0.092223576	0.1050745	-0.373315967	-0.01179955	0.824846675	0.688447671	0.988269792
eqtl-a-ENSG00000189350	WTUCm7	UC	TOGARAM2	MR Egger	3	-0.480943095	0.47500364	0.496044627	-1.411950231	0.45006404	0.618200095	0.243667611	1.568412623
eqtl-a-ENSG00000189350	WTUCm7	UC	TOGARAM2	Weighted median	3	-0.532998476	0.238042973	0.025150379	-0.999562703	-0.066434248	0.586842695	0.368040349	0.935724439
eqtl-a-ENSG00000189350	WTUCm7	UC	TOGARAM2	Inverse variance weighted	3	-0.535159135	0.225975987	0.017874271	-0.978072071	-0.0922462	0.585576097	0.37603537	0.911880617
eqtl-a-ENSG00000189350	WTUCm7	UC	TOGARAM2	Simple mode	3	-0.492812711	0.361373068	0.305859968	-1.201103925	0.215478503	0.610905674	0.300861899	1.240455316
eqtl-a-ENSG00000189350	WTUCm7	UC	TOGARAM2	Weighted mode	3	-0.52164322	0.261067902	0.183760423	-1.033336308	-0.009950133	0.593544422	0.35581786	0.990099206
eqtl-a-ENSG00000196152	WTUCm7	UC	ZNF79	MR Egger	3	0.175157609	0.300754625	0.664263848	-0.414321456	0.764636675	1.191433983	0.660788503	2.148213733
eqtl-a-ENSG00000196152	WTUCm7	UC	ZNF79	Weighted median	3	0.492436733	0.164907381	0.002825221	0.169218266	0.815655199	1.636298588	1.18437862	2.260656368
eqtl-a-ENSG00000196152	WTUCm7	UC	ZNF79	Inverse variance weighted	3	0.537522519	0.176497636	0.002322983	0.191587153	0.883457885	1.711760749	1.211170385	2.419250749
eqtl-a-ENSG00000196152	WTUCm7	UC	ZNF79	Simple mode	3	0.519801971	0.398599454	0.322100852	-0.261452959	1.301056902	1.681694593	0.769932093	3.673176804
eqtl-a-ENSG00000196152	WTUCm7	UC	ZNF79	Weighted mode	3	0.4883646	0.173204202	0.106133907	0.148884364	0.827844837	1.629648912	1.160538782	2.288381586
eqtl-a-ENSG00000196923	WTUCm7	UC	PDLIM7	MR Egger	3	0.181876683	1.503250856	0.923348634	-2.764494994	3.12824836	1.19946627	0.063007911	22.83394762
eqtl-a-ENSG00000196923	WTUCm7	UC	PDLIM7	Weighted median	3	1.167193274	0.453306464	0.010028541	0.278712605	2.055673944	3.212962068	1.321427517	7.812101019
eqtl-a-ENSG00000196923	WTUCm7	UC	PDLIM7	Inverse variance weighted	3	1.311635224	0.381585539	0.00058748	0.563727569	2.05954288	3.712239095	1.75721043	7.84238408
eqtl-a-ENSG00000196923	WTUCm7	UC	PDLIM7	Simple mode	3	1.115919954	0.563709102	0.186307701	0.011050113	2.220789794	3.052374932	1.011111391	9.214605637
eqtl-a-ENSG00000196923	WTUCm7	UC	PDLIM7	Weighted mode	3	1.140166762	0.52117384	0.160193467	0.118666037	2.161667488	3.127289836	1.125993815	8.685608738
eqtl-a-ENSG00000198176	WTUCm7	UC	TFDP1	MR Egger	4	-1.644995601	0.871975446	0.199862924	-3.354067475	0.064076272	0.193013412	0.034941939	1.066173715
eqtl-a-ENSG00000198176	WTUCm7	UC	TFDP1	Weighted median	4	-0.960977242	0.402830274	0.017052973	-1.750524579	-0.171429905	0.38251889	0.173682809	0.842459318
eqtl-a-ENSG00000198176	WTUCm7	UC	TFDP1	Inverse variance weighted	4	-0.741893902	0.363705812	0.04136839	-1.454757294	-0.029030511	0.476211163	0.233457019	0.971386826
eqtl-a-ENSG00000198176	WTUCm7	UC	TFDP1	Simple mode	4	-0.843355884	0.759734598	0.347945375	-2.332435696	0.645723928	0.430264181	0.097059053	1.907367327
eqtl-a-ENSG00000198176	WTUCm7	UC	TFDP1	Weighted mode	4	-1.029964225	0.445494585	0.103844902	-1.903133611	-0.15679484	0.357019733	0.149100663	0.854879428
eqtl-a-ENSG00000198574	WTUCm7	UC	SH2D1B	MR Egger	6	-0.921246268	0.639617718	0.223206044	-2.174896994	0.332404459	0.398022689	0.113619857	1.394316678
eqtl-a-ENSG00000198574	WTUCm7	UC	SH2D1B	Weighted median	6	-0.817162848	0.344153954	0.017576985	-1.491704598	-0.142621098	0.441683	0.224988813	0.867082546
eqtl-a-ENSG00000198574	WTUCm7	UC	SH2D1B	Inverse variance weighted	6	-0.754898201	0.298753163	0.011509748	-1.340454399	-0.169342002	0.470058464	0.261726713	0.844220129
eqtl-a-ENSG00000198574	WTUCm7	UC	SH2D1B	Simple mode	6	-0.653469222	0.622466214	0.341876153	-1.873503001	0.566564557	0.520237822	0.153584711	1.762202694
eqtl-a-ENSG00000198574	WTUCm7	UC	SH2D1B	Weighted mode	6	-0.809274364	0.376121142	0.08407136	-1.546471802	-0.072076927	0.445180988	0.212998149	0.930459316
eqtl-a-ENSG00000198892	WTUCm7	UC	SHISA4	MR Egger	6	0.659094875	0.60757967	0.339023817	-0.531761278	1.849951028	1.933041897	0.587569185	6.359508075
eqtl-a-ENSG00000198892	WTUCm7	UC	SHISA4	Weighted median	6	0.612293841	0.305205653	0.044838317	0.014090761	1.210496922	1.844657902	1.014190504	3.355151485
eqtl-a-ENSG00000198892	WTUCm7	UC	SHISA4	Inverse variance weighted	6	0.556956736	0.241076469	0.020872063	0.084446857	1.029466615	1.745352841	1.088115017	2.799572187
eqtl-a-ENSG00000198892	WTUCm7	UC	SHISA4	Simple mode	6	0.342929329	0.431062809	0.462375782	-0.501953777	1.187812435	1.409069178	0.605346791	3.279898362
eqtl-a-ENSG00000198892	WTUCm7	UC	SHISA4	Weighted mode	6	0.588362073	0.342699452	0.14665715	-0.083328853	1.260052999	1.801036032	0.920048537	3.525608335
eqtl-a-ENSG00000204248	WTUCm7	UC	COL11A2	MR Egger	3	-2.269483553	1.436693734	0.359286718	-5.085403272	0.546436166	0.103365549	0.006186392	1.727086985
eqtl-a-ENSG00000204248	WTUCm7	UC	COL11A2	Weighted median	3	-0.998506328	0.377874233	0.00823134	-1.739139825	-0.257872831	0.368429343	0.175671444	0.772693489
eqtl-a-ENSG00000204248	WTUCm7	UC	COL11A2	Inverse variance weighted	3	-1.093376787	0.358116094	0.00226464	-1.795284331	-0.391469243	0.335083077	0.166080224	0.676062844
eqtl-a-ENSG00000204248	WTUCm7	UC	COL11A2	Simple mode	3	-1.388979064	0.670784404	0.174216001	-2.703716496	-0.074241633	0.249329724	0.066956207	0.928447323
eqtl-a-ENSG00000204248	WTUCm7	UC	COL11A2	Weighted mode	3	-0.821996352	0.439841842	0.202583814	-1.684086362	0.040093658	0.439553275	0.185613938	1.040908259
eqtl-a-ENSG00000204681	WTUCm7	UC	GABBR1	MR Egger	5	-0.663314936	0.238245328	0.06875165	-1.130275779	-0.196354094	0.515140842	0.322944183	0.821721217
eqtl-a-ENSG00000204681	WTUCm7	UC	GABBR1	Weighted median	5	-0.613860717	0.122679382	5.62E-07	-0.854312306	-0.373409129	0.541257189	0.425575757	0.688383538
eqtl-a-ENSG00000204681	WTUCm7	UC	GABBR1	Inverse variance weighted	5	-0.593286488	0.148499813	6.46E-05	-0.884346121	-0.302226855	0.552508485	0.412984126	0.739170361
eqtl-a-ENSG00000204681	WTUCm7	UC	GABBR1	Simple mode	5	-0.038274284	0.485528257	0.940953775	-0.989909668	0.9133611	0.96244892	0.371610258	2.492686637
eqtl-a-ENSG00000204681	WTUCm7	UC	GABBR1	Weighted mode	5	-0.602425404	0.120333495	0.007457147	-0.838279054	-0.366571753	0.547482159	0.432454113	0.693106402
eqtl-a-ENSG00000204872	WTUCm7	UC	NAT8B	MR Egger	3	0.336375885	0.65857832	0.699376037	-0.954437622	1.627189392	1.399865114	0.385028615	5.089549865
eqtl-a-ENSG00000204872	WTUCm7	UC	NAT8B	Weighted median	3	0.409976383	0.185131048	0.026793037	0.04711953	0.772833237	1.506782199	1.048247298	2.165894059
eqtl-a-ENSG00000204872	WTUCm7	UC	NAT8B	Inverse variance weighted	3	0.412679999	0.177471771	0.020054452	0.064835328	0.76052467	1.510861471	1.066983308	2.139398404
eqtl-a-ENSG00000204872	WTUCm7	UC	NAT8B	Simple mode	3	0.43399502	0.233594023	0.204293454	-0.023849265	0.891839304	1.543411182	0.976432882	2.439612718
eqtl-a-ENSG00000204872	WTUCm7	UC	NAT8B	Weighted mode	3	0.381222568	0.229751503	0.238926836	-0.069090378	0.831535515	1.464073425	0.933242331	2.29684287
eqtl-a-ENSG00000205269	WTUCm7	UC	TMEM170B	MR Egger	4	-0.278073269	0.391627971	0.551301899	-1.045664092	0.489517555	0.757241337	0.351458341	1.631528907
eqtl-a-ENSG00000205269	WTUCm7	UC	TMEM170B	Weighted median	4	-0.407451336	0.212000651	0.054614017	-0.822972612	0.00806994	0.665343829	0.439124366	1.00810259
eqtl-a-ENSG00000205269	WTUCm7	UC	TMEM170B	Inverse variance weighted	4	-0.42068409	0.209510032	0.044649406	-0.831323752	-0.010044428	0.656597494	0.435472447	0.990005849
eqtl-a-ENSG00000205269	WTUCm7	UC	TMEM170B	Simple mode	4	-0.433814588	0.430952646	0.388265309	-1.278481774	0.410852598	0.648032397	0.278459744	1.508103042
eqtl-a-ENSG00000205269	WTUCm7	UC	TMEM170B	Weighted mode	4	-0.392897164	0.215339325	0.165567272	-0.814962241	0.029167913	0.675098169	0.442656041	1.029597463
eqtl-a-ENSG00000206341	WTUCm7	UC	HLA-H	MR Egger	3	1.738283874	2.327652093	0.59164145	-2.823914229	6.300481977	5.687574448	0.059373087	544.8344445
eqtl-a-ENSG00000206341	WTUCm7	UC	HLA-H	Weighted median	3	1.362722515	0.725315858	0.06027198	-0.058896568	2.784341597	3.906815198	0.94280428	16.18915538
eqtl-a-ENSG00000206341	WTUCm7	UC	HLA-H	Inverse variance weighted	3	1.391320287	0.696966697	0.045906637	0.025265561	2.757375014	4.020154309	1.02558744	15.75842296
eqtl-a-ENSG00000206341	WTUCm7	UC	HLA-H	Simple mode	3	1.443513536	0.933381267	0.262026346	-0.385913747	3.272940819	4.235551467	0.679829161	26.38883012
eqtl-a-ENSG00000206341	WTUCm7	UC	HLA-H	Weighted mode	3	1.341444633	0.782205238	0.228489369	-0.191677633	2.874566899	3.82456461	0.825572963	17.71774889
eqtl-a-ENSG00000206344	WTUCm7	UC	HCG27	MR Egger	3	-0.881796165	2.316937791	0.768487011	-5.422994235	3.659401905	0.414038562	0.004413911	38.83810703
eqtl-a-ENSG00000206344	WTUCm7	UC	HCG27	Weighted median	3	-0.813513804	0.166552508	1.04E-06	-1.13995672	-0.487070888	0.443297665	0.319832864	0.614423476
eqtl-a-ENSG00000206344	WTUCm7	UC	HCG27	Inverse variance weighted	3	-0.700817382	0.152451051	4.29E-06	-0.999621441	-0.402013323	0.49617957	0.368018731	0.668971833
eqtl-a-ENSG00000206344	WTUCm7	UC	HCG27	Simple mode	3	-0.842794994	0.202860621	0.053343003	-1.240401811	-0.445188178	0.43050558	0.289267964	0.640703699
eqtl-a-ENSG00000206344	WTUCm7	UC	HCG27	Weighted mode	3	-0.873068589	0.170817143	0.036212954	-1.207870189	-0.538266989	0.41766793	0.29883306	0.583759037
eqtl-a-ENSG00000211745	WTUCm7	UC	TRBV4-2	MR Egger	3	-0.892896236	0.458446419	0.301974055	-1.791451217	0.005658745	0.409468117	0.16671805	1.005674786
eqtl-a-ENSG00000211745	WTUCm7	UC	TRBV4-2	Weighted median	3	-0.654833599	0.288228673	0.023091109	-1.219761797	-0.0899054	0.519528506	0.2953005	0.914017647
eqtl-a-ENSG00000211745	WTUCm7	UC	TRBV4-2	Inverse variance weighted	3	-0.625937286	0.276066447	0.02336929	-1.167027523	-0.084847049	0.53475997	0.311290872	0.918652782
eqtl-a-ENSG00000211745	WTUCm7	UC	TRBV4-2	Simple mode	3	-0.479882959	0.559856791	0.481674435	-1.57720227	0.617436352	0.618855819	0.206552168	1.854168509
eqtl-a-ENSG00000211745	WTUCm7	UC	TRBV4-2	Weighted mode	3	-0.675286099	0.292209084	0.147039356	-1.248015903	-0.102556295	0.509010772	0.287073814	0.902527341
eqtl-a-ENSG00000214922	WTUCm7	UC	FRAT1	MR Egger	3	-1.128046261	0.717446134	0.360629727	-2.534240683	0.278148161	0.323664996	0.079321927	1.320681856
eqtl-a-ENSG00000214922	WTUCm7	UC	FRAT1	Weighted median	3	-1.475734643	0.339681483	1.40E-05	-2.14151035	-0.809958935	0.228610718	0.117477277	0.444876335
eqtl-a-ENSG00000214922	WTUCm7	UC	FRAT1	Inverse variance weighted	3	-1.464214893	0.328283314	8.19E-06	-2.107650189	-0.820779598	0.231259484	0.121523188	0.440088429
eqtl-a-ENSG00000214922	WTUCm7	UC	FRAT1	Simple mode	3	-1.920247543	0.658427792	0.100209513	-3.210766016	-0.629729071	0.146570675	0.040325711	0.532736115
eqtl-a-ENSG00000214922	WTUCm7	UC	FRAT1	Weighted mode	3	-1.455860674	0.353802521	0.054293476	-2.149313616	-0.762407733	0.233199569	0.116564138	0.466541766
eqtl-a-ENSG00000223891	WTUCm7	UC	OSER1-DT	MR Egger	3	-0.113526446	0.369002421	0.809989789	-0.836771192	0.6097183	0.892680588	0.433106687	1.839913021
eqtl-a-ENSG00000223891	WTUCm7	UC	OSER1-DT	Weighted median	3	-0.364732013	0.177650232	0.040063796	-0.712926468	-0.016537559	0.694382711	0.49020752	0.983598436
eqtl-a-ENSG00000223891	WTUCm7	UC	OSER1-DT	Inverse variance weighted	3	-0.392801532	0.177075918	0.026536684	-0.739870332	-0.045732733	0.675162732	0.477175786	0.955297248
eqtl-a-ENSG00000223891	WTUCm7	UC	OSER1-DT	Simple mode	3	-0.435547557	0.34681876	0.336003228	-1.115312326	0.244217212	0.64691035	0.327812878	1.276621598
eqtl-a-ENSG00000223891	WTUCm7	UC	OSER1-DT	Weighted mode	3	-0.351126888	0.178638577	0.188270293	-0.701258499	-0.000995276	0.703894433	0.495960745	0.999005219
eqtl-a-ENSG00000225978	WTUCm7	UC	HAR1A	MR Egger	3	0.320355976	0.411943744	0.579209906	-0.487053763	1.127765715	1.377618076	0.614433999	3.088747643
eqtl-a-ENSG00000225978	WTUCm7	UC	HAR1A	Weighted median	3	0.363331326	0.181875821	0.045750388	0.006854717	0.719807934	1.438112264	1.006878264	2.054038662
eqtl-a-ENSG00000225978	WTUCm7	UC	HAR1A	Inverse variance weighted	3	0.362741813	0.171117346	0.034019335	0.027351815	0.698131812	1.437264729	1.02772931	2.009994151
eqtl-a-ENSG00000225978	WTUCm7	UC	HAR1A	Simple mode	3	0.400771907	0.218681047	0.208308324	-0.027842946	0.829386761	1.492976693	0.972541097	2.291912818
eqtl-a-ENSG00000225978	WTUCm7	UC	HAR1A	Weighted mode	3	0.34375588	0.200603275	0.228733865	-0.049426539	0.736938299	1.410234327	0.951775074	2.089528201
eqtl-a-ENSG00000231680	WTUCm7	UC	LINC02723	MR Egger	3	-0.771431207	0.591872055	0.416631382	-1.931500434	0.388638021	0.462350875	0.144930576	1.474970546
eqtl-a-ENSG00000231680	WTUCm7	UC	LINC02723	Weighted median	3	-0.48945665	0.221907323	0.02740638	-0.924395003	-0.054518298	0.612959355	0.396771392	0.946941182
eqtl-a-ENSG00000231680	WTUCm7	UC	LINC02723	Inverse variance weighted	3	-0.47952444	0.224764383	0.032887513	-0.92006263	-0.038986249	0.619077731	0.398494083	0.961763934
eqtl-a-ENSG00000231680	WTUCm7	UC	LINC02723	Simple mode	3	-0.57333021	0.517545844	0.383342957	-1.587720063	0.441059644	0.563645253	0.20439108	1.554353407
eqtl-a-ENSG00000231680	WTUCm7	UC	LINC02723	Weighted mode	3	-0.498930591	0.204266449	0.134590133	-0.899292831	-0.098568352	0.607179636	0.406857275	0.906133754
eqtl-a-ENSG00000232125	WTUCm7	UC	DYTN	MR Egger	3	-0.757714584	9.205859934	0.94771904	-18.80120005	17.28577089	0.468736462	6.84E-09	32145109.63
eqtl-a-ENSG00000232125	WTUCm7	UC	DYTN	Weighted median	3	-1.569977318	0.783900548	0.045201321	-3.106422392	-0.033532245	0.208049901	0.044760806	0.967023729
eqtl-a-ENSG00000232125	WTUCm7	UC	DYTN	Inverse variance weighted	3	-1.527499475	0.688295752	0.026469807	-2.87655915	-0.1784398	0.217077798	0.056328247	0.836574417
eqtl-a-ENSG00000232125	WTUCm7	UC	DYTN	Simple mode	3	-1.615056213	0.956686962	0.233433835	-3.490162659	0.260050232	0.19887949	0.030495911	1.296995236
eqtl-a-ENSG00000232125	WTUCm7	UC	DYTN	Weighted mode	3	-1.615056213	0.948531276	0.230736303	-3.474177514	0.244065088	0.19887949	0.03098731	1.276427408
eqtl-a-ENSG00000236901	WTUCm7	UC	NCF1	MR Egger	4	-1.599922117	3.992126865	0.727349872	-9.424490773	6.224646539	0.201912243	8.07E-05	505.0444973
eqtl-a-ENSG00000236901	WTUCm7	UC	NCF1	Weighted median	4	-1.554483148	0.78927509	0.048894851	-3.101462324	-0.007503973	0.211298564	0.044983374	0.992524112
eqtl-a-ENSG00000236901	WTUCm7	UC	NCF1	Inverse variance weighted	4	-1.923473648	0.644508242	0.002841304	-3.186709804	-0.660237493	0.146098585	0.041307558	0.5167286
eqtl-a-ENSG00000236901	WTUCm7	UC	NCF1	Simple mode	4	-0.96722027	0.922396246	0.37139241	-2.775116913	0.840676373	0.380138253	0.062342188	2.317934236
eqtl-a-ENSG00000236901	WTUCm7	UC	NCF1	Weighted mode	4	-1.57787407	0.747777649	0.125357018	-3.043518262	-0.112229877	0.206413453	0.04766689	0.893838761
eqtl-a-ENSG00000239713	WTUCm7	UC	COL17A1	MR Egger	4	-0.493550328	0.358723234	0.302681199	-1.196647867	0.209547211	0.610455226	0.302205549	1.23311959
eqtl-a-ENSG00000239713	WTUCm7	UC	COL17A1	Weighted median	4	-0.517616926	0.29029953	0.07457909	-1.086604005	0.051370153	0.595939024	0.337360224	1.052712486
eqtl-a-ENSG00000239713	WTUCm7	UC	COL17A1	Inverse variance weighted	4	-0.601181579	0.269159646	0.025512684	-1.128734484	-0.073628673	0.548163555	0.323442319	0.929016599
eqtl-a-ENSG00000239713	WTUCm7	UC	COL17A1	Simple mode	4	-0.559608187	0.41377155	0.269141266	-1.370600426	0.251384051	0.571432915	0.253954433	1.285803803
eqtl-a-ENSG00000239713	WTUCm7	UC	COL17A1	Weighted mode	4	-0.521897561	0.311299669	0.192231236	-1.132044912	0.088249791	0.593393479	0.322373357	1.092260925
eqtl-a-ENSG00000240065	WTUCm7	UC	PSMB9	MR Egger	4	-0.668425698	0.405502626	0.241041391	-1.463210846	0.126359449	0.512514796	0.231491796	1.134689958
eqtl-a-ENSG00000240065	WTUCm7	UC	PSMB9	Weighted median	4	-0.469658321	0.232078459	0.043000522	-0.924532102	-0.01478454	0.625215855	0.396716999	0.985324214
eqtl-a-ENSG00000240065	WTUCm7	UC	PSMB9	Inverse variance weighted	4	-0.436893804	0.221494549	0.048554716	-0.871023119	-0.002764488	0.646040035	0.418523131	0.997239329
eqtl-a-ENSG00000240065	WTUCm7	UC	PSMB9	Simple mode	4	-0.476427522	0.438298129	0.356571013	-1.335491855	0.382636811	0.620997935	0.263028772	1.466145446
eqtl-a-ENSG00000240065	WTUCm7	UC	PSMB9	Weighted mode	4	-0.497343023	0.242744129	0.132912525	-0.973121515	-0.021564531	0.608144341	0.37790157	0.978666321
eqtl-a-ENSG00000243064	WTUCm7	UC	ABCC13	MR Egger	4	1.096495153	0.479654756	0.149579231	0.156371831	2.036618474	2.993655311	1.169260889	7.664647128
eqtl-a-ENSG00000243064	WTUCm7	UC	ABCC13	Weighted median	4	0.592295947	0.262112759	0.023839937	0.078554939	1.106036955	1.808135035	1.081722782	3.022356891
eqtl-a-ENSG00000243064	WTUCm7	UC	ABCC13	Inverse variance weighted	4	0.558779325	0.258133187	0.030411138	0.052838278	1.064720372	1.748536802	1.054259134	2.900027942
eqtl-a-ENSG00000243064	WTUCm7	UC	ABCC13	Simple mode	4	0.031950432	0.632163853	0.962867844	-1.20709072	1.270991584	1.032466327	0.299066082	3.564385198
eqtl-a-ENSG00000243064	WTUCm7	UC	ABCC13	Weighted mode	4	0.645589842	0.254192603	0.084696826	0.14737234	1.143807343	1.907111591	1.158785345	3.138695736
eqtl-a-ENSG00000243646	WTUCm7	UC	IL10RB	MR Egger	3	-1.283118888	0.671875007	0.307086049	-2.599993902	0.033756127	0.277171484	0.074274031	1.03433233
eqtl-a-ENSG00000243646	WTUCm7	UC	IL10RB	Weighted median	3	-0.943674023	0.371337639	0.011044649	-1.671495795	-0.215852251	0.389195293	0.187965697	0.805854357
eqtl-a-ENSG00000243646	WTUCm7	UC	IL10RB	Inverse variance weighted	3	-0.867927404	0.370455457	0.019136267	-1.5940201	-0.141834708	0.419820767	0.203107456	0.867764679
eqtl-a-ENSG00000243646	WTUCm7	UC	IL10RB	Simple mode	3	-0.901894234	0.757851884	0.356133383	-2.387283927	0.583495459	0.405800251	0.091878895	1.792292379
eqtl-a-ENSG00000243646	WTUCm7	UC	IL10RB	Weighted mode	3	-0.952647953	0.38005439	0.12905554	-1.697554557	-0.207741348	0.385718306	0.183130813	0.812417143
eqtl-a-ENSG00000250565	WTUCm7	UC	ATP6V1E2	MR Egger	5	-0.396827162	0.312052891	0.293124639	-1.008450828	0.214796503	0.67245024	0.364783655	1.239609615
eqtl-a-ENSG00000250565	WTUCm7	UC	ATP6V1E2	Weighted median	5	-0.438598738	0.158837598	0.005757124	-0.749920431	-0.127277046	0.644939517	0.47240414	0.880489703
eqtl-a-ENSG00000250565	WTUCm7	UC	ATP6V1E2	Inverse variance weighted	5	-0.378843246	0.147954158	0.01045082	-0.668833396	-0.088853096	0.684652926	0.512305887	0.914979978
eqtl-a-ENSG00000250565	WTUCm7	UC	ATP6V1E2	Simple mode	5	-0.422631629	0.224137404	0.132422957	-0.861940941	0.016677682	0.655319989	0.422341546	1.016817531
eqtl-a-ENSG00000250565	WTUCm7	UC	ATP6V1E2	Weighted mode	5	-0.402222349	0.145516377	0.050636053	-0.687434447	-0.117010251	0.668832015	0.502864541	0.889576074
eqtl-a-ENSG00000259065	WTUCm7	UC	CD36	MR Egger	3	0.035083253	1.244111598	0.982052434	-2.403375479	2.473541985	1.035705931	0.090412253	11.86439603
eqtl-a-ENSG00000259065	WTUCm7	UC	CD36	Weighted median	3	1.115576343	0.52621147	0.034004759	0.084201863	2.146950824	3.051326284	1.087848468	8.558721521
eqtl-a-ENSG00000259065	WTUCm7	UC	CD36	Inverse variance weighted	3	0.997283645	0.454972241	0.028381968	0.105538053	1.889029238	2.710908031	1.111308392	6.612945966
eqtl-a-ENSG00000259065	WTUCm7	UC	CD36	Simple mode	3	1.139446191	0.666537773	0.22948506	-0.166967844	2.445860226	3.125037212	0.846226822	11.54047274
eqtl-a-ENSG00000259065	WTUCm7	UC	CD36	Weighted mode	3	1.206987694	0.573231991	0.169863684	0.083452991	2.330522397	3.343398131	1.087034114	10.28331211
