# Supplementary material for: Elucidating the genetic relationship between ulcerative colitis and diabetic kidney disease: a bidirectional Mendelian randomization study
Source: Front Endocrinol (Lausanne). 2024 Aug 15;15:1435812. doi: 10.3389/fendo.2024.1435812 (PMC11358062; doi:10.3389/fendo.2024.1435812)
Supplement: Supplementary file 4 [file DataSheet4.csv]

id.exposure	id.outcome	outcome	exposure	method	nsnp	b	se	pval	lo_ci	up_ci	or	or_lci95	or_uci95
eqtl-a-ENSG00000001084	0rr958	DKD	GCLC	MR Egger	3	-0.13257148578411	1.31868011993943	0.936212729121548	-2.71718452086539	2.45204154929718	0.875840321736128	0.0660604847602384	11.6120290664376
eqtl-a-ENSG00000001084	0rr958	DKD	GCLC	Weighted median	3	-0.707371619638329	0.380884033468803	0.0632850228006303	-1.45390432523718	0.0391610859605257	0.492938125136635	0.233656234939632	1.03993798956831
eqtl-a-ENSG00000001084	0rr958	DKD	GCLC	Inverse variance weighted	3	-0.704272523269644	0.342643492120895	0.0398395153140757	-1.3758537678266	-0.0326912787126906	0.494468157524554	0.252623821616195	0.967837305450901
eqtl-a-ENSG00000001084	0rr958	DKD	GCLC	Simple mode	3	-1.28233454309019	0.587802938761988	0.160887671790862	-2.43442830306369	-0.130240783116698	0.277388967469704	0.0876478407295103	0.877884025818357
eqtl-a-ENSG00000001084	0rr958	DKD	GCLC	Weighted mode	3	-1.10846301923937	0.487478981129437	0.150836566987048	-2.06392182225306	-0.153004216225669	0.330065876317553	0.126955096964343	0.858126103750461
eqtl-a-ENSG00000004534	0rr958	DKD	RBM6	MR Egger	3	-0.60121936825576	0.559174564471262	0.476943304834218	-1.69720151461943	0.494762778107913	0.548142840443542	0.183195477236703	1.64010912311604
eqtl-a-ENSG00000004534	0rr958	DKD	RBM6	Weighted median	3	-0.555793986973613	0.239602155604637	0.0203596273719021	-1.0254142119587	-0.0861737619885241	0.573616636203224	0.358647878394623	0.91743480207364
eqtl-a-ENSG00000004534	0rr958	DKD	RBM6	Inverse variance weighted	3	-0.604276849758101	0.263108698738413	0.0216369523123871	-1.11996989928539	-0.088583800230811	0.546469463311646	0.326289616025835	0.915226411337814
eqtl-a-ENSG00000004534	0rr958	DKD	RBM6	Simple mode	3	-1.06337279949789	0.491065694875541	0.162738227114596	-2.02586156145395	-0.100884037541827	0.345289252735246	0.131880171355047	0.904037861260342
eqtl-a-ENSG00000004534	0rr958	DKD	RBM6	Weighted mode	3	-0.417573552942536	0.262622014404916	0.25279252172631	-0.932312701176171	0.0971655952911002	0.658643044932316	0.393642279880985	1.10204285161866
eqtl-a-ENSG00000030582	0rr958	DKD	GRN	MR Egger	3	-2.35729472688551	1.48349785478617	0.357590194155248	-5.2649505222664	0.550361068495376	0.0946760015066795	0.00516964880449901	1.73387895392276
eqtl-a-ENSG00000030582	0rr958	DKD	GRN	Weighted median	3	-1.46804471777867	0.596240911854218	0.0138100334161133	-2.63667690501293	-0.299412530544399	0.230375494204086	0.0715988042901706	0.741253556619284
eqtl-a-ENSG00000030582	0rr958	DKD	GRN	Inverse variance weighted	3	-1.21129732319307	0.543554938291069	0.0258490120258947	-2.27666500224357	-0.145929644142574	0.297810672014779	0.102625893761525	0.864218503879619
eqtl-a-ENSG00000030582	0rr958	DKD	GRN	Simple mode	3	-1.48077610454499	0.723517009139954	0.17730237430001	-2.8988694424593	-0.0626827666306817	0.22746108627896	0.0550854621502603	0.93924138514212
eqtl-a-ENSG00000030582	0rr958	DKD	GRN	Weighted mode	3	-1.47675114461415	0.724604031498042	0.178427620389093	-2.89697504635031	-0.0565272428779897	0.228378452980698	0.0551899147414729	0.945040738514916
eqtl-a-ENSG00000033800	0rr958	DKD	PIAS1	MR Egger	3	-0.856429292084858	0.619373044572651	0.398606693593071	-2.07040045944725	0.357541875277538	0.424675771376932	0.126135259533361	1.42981043890342
eqtl-a-ENSG00000033800	0rr958	DKD	PIAS1	Weighted median	3	-0.642302403341602	0.302683035334009	0.0338352405406437	-1.23556115259626	-0.0490436540869443	0.526079780736622	0.290671605468107	0.952139564007945
eqtl-a-ENSG00000033800	0rr958	DKD	PIAS1	Inverse variance weighted	3	-0.612612149021991	0.304011580910623	0.0438947193410078	-1.20847484760681	-0.0167494504371702	0.541933407749339	0.298652422717464	0.983390041716334
eqtl-a-ENSG00000033800	0rr958	DKD	PIAS1	Simple mode	3	-0.702245748155779	0.456568368200844	0.263870067424198	-1.59711974982943	0.192628253517875	0.495471349559739	0.202478868730359	1.21243199240445
eqtl-a-ENSG00000033800	0rr958	DKD	PIAS1	Weighted mode	3	-0.641275290194004	0.332436264719818	0.193515443431243	-1.29285036904485	0.0102997886568391	0.526620401788069	0.274487276941991	1.01035301405987
eqtl-a-ENSG00000051108	0rr958	DKD	HERPUD1	MR Egger	4	-0.667815167718677	0.807568943264375	0.495224221748348	-2.25065029651685	0.915019961079499	0.512827797414291	0.105330706094328	2.4968250907316
eqtl-a-ENSG00000051108	0rr958	DKD	HERPUD1	Weighted median	4	-0.671814286891305	0.35667570752013	0.059626721514576	-1.37089867363076	0.0272700998481505	0.510781033292033	0.253878702908333	1.02764533212964
eqtl-a-ENSG00000051108	0rr958	DKD	HERPUD1	Inverse variance weighted	4	-0.700677331771615	0.319864253097215	0.0284846689574996	-1.32761126784216	-0.0737433957010732	0.496249064673408	0.265109781799172	0.928910025567383
eqtl-a-ENSG00000051108	0rr958	DKD	HERPUD1	Simple mode	4	-0.555467683616014	0.465719264459064	0.31871856816402	-1.46827744195578	0.357342074723751	0.573803839778509	0.230321886494918	1.42952479052322
eqtl-a-ENSG00000051108	0rr958	DKD	HERPUD1	Weighted mode	4	-0.668605192749486	0.359311962305099	0.15970427338979	-1.37285663886748	0.0356462533685089	0.512422810613758	0.253382103554479	1.0362891978314
eqtl-a-ENSG00000062716	0rr958	DKD	VMP1	MR Egger	4	2.79197192792709	2.7507626304922	0.416926571312891	-2.59952282783763	8.1834666836918	16.3131564746047	0.0743090279553997	3581.2482209384
eqtl-a-ENSG00000062716	0rr958	DKD	VMP1	Weighted median	4	2.17210920938279	0.944670886838427	0.0214862616424143	0.320554271179477	4.02366414758611	8.77677659109134	1.37789127814349	55.9055772772713
eqtl-a-ENSG00000062716	0rr958	DKD	VMP1	Inverse variance weighted	4	2.09429735946396	0.746972670743491	0.00505177734689854	0.630230924806715	3.5583637941212	8.11973371132428	1.87804421619128	35.1057099584821
eqtl-a-ENSG00000062716	0rr958	DKD	VMP1	Simple mode	4	3.09921343247703	1.26839624087774	0.0922192551389713	0.613156800356662	5.58527006459739	22.1804979588953	1.84625045324189	266.47223774038
eqtl-a-ENSG00000062716	0rr958	DKD	VMP1	Weighted mode	4	2.81534426533126	1.19190957198825	0.0992158873597246	0.479201504234303	5.15148702642822	16.6989236513608	1.61478448868946	172.688091238906
eqtl-a-ENSG00000065618	0rr958	DKD	COL17A1	MR Egger	4	-0.273042745814069	0.871634882582193	0.783738071767196	-1.98144711567517	1.43536162404703	0.761060254793471	0.137869579652028	4.20116397604308
eqtl-a-ENSG00000065618	0rr958	DKD	COL17A1	Weighted median	4	-0.728341062057357	0.428011991782491	0.0888146634894996	-1.56724456595104	0.110562441836326	0.482709110690476	0.208619227644976	1.11690608854194
eqtl-a-ENSG00000065618	0rr958	DKD	COL17A1	Inverse variance weighted	4	-0.884954006095443	0.408442322683414	0.0302610945130808	-1.68550095855493	-0.0844070536359519	0.412733156051887	0.185351555246951	0.919057074420495
eqtl-a-ENSG00000065618	0rr958	DKD	COL17A1	Simple mode	4	-1.04637508879545	0.748279375541841	0.256444760294085	-2.51300266485745	0.420252487266562	0.35120854424705	0.0810245839455586	1.5223458800481
eqtl-a-ENSG00000065618	0rr958	DKD	COL17A1	Weighted mode	4	-0.70841717668239	0.459779465629146	0.221021045550659	-1.60958492931552	0.192750575950736	0.492422999551132	0.199970598785007	1.21258030910649
eqtl-a-ENSG00000069399	0rr958	DKD	BCL3	MR Egger	3	0.732065238192513	2.79371530491337	0.836848382109942	-4.74361675943769	6.20774723582271	2.07937057177168	0.00870709769045828	496.581309692706
eqtl-a-ENSG00000069399	0rr958	DKD	BCL3	Weighted median	3	1.24914873475427	0.69801345346333	0.0735219588294063	-0.118957634033859	2.61725510354239	3.4873730140906	0.88784541439394	13.69807214436
eqtl-a-ENSG00000069399	0rr958	DKD	BCL3	Inverse variance weighted	3	1.24461383704963	0.62499115481462	0.046435795347814	0.0196311736129793	2.46959650048629	3.47159393950015	1.01982513223443	11.8176774623787
eqtl-a-ENSG00000069399	0rr958	DKD	BCL3	Simple mode	3	0.740656362245008	0.915479526818157	0.503438003945461	-1.05368351031858	2.5349962348086	2.0973116590093	0.348651120910345	12.6163833448493
eqtl-a-ENSG00000069399	0rr958	DKD	BCL3	Weighted mode	3	1.21436731317085	0.814367881654982	0.274416392305923	-0.381793734872919	2.81052836121461	3.36816239806643	0.682635842653749	16.6186965742184
eqtl-a-ENSG00000075234	0rr958	DKD	TTC38	MR Egger	3	2.54971233955438	4.53496662952914	0.673931401220886	-6.33882225432273	11.4382469334315	12.8034202153155	0.00176638136026616	92804.1774542101
eqtl-a-ENSG00000075234	0rr958	DKD	TTC38	Weighted median	3	2.08895959544431	1.12236041888415	0.0627131231083297	-0.110866825568635	4.28878601645725	8.07650795594303	0.89505793982444	72.8779421533377
eqtl-a-ENSG00000075234	0rr958	DKD	TTC38	Inverse variance weighted	3	2.0263176772762	1.0223288992773	0.0474724754663302	0.0225530346926943	4.0300823198597	7.58610039386031	1.02280927710175	56.2655428280814
eqtl-a-ENSG00000075234	0rr958	DKD	TTC38	Simple mode	3	2.14953465630716	1.24962204622512	0.227545829353183	-0.299724554294079	4.59879386690841	8.58086441682774	0.741022303985117	99.3643966504134
eqtl-a-ENSG00000075234	0rr958	DKD	TTC38	Weighted mode	3	2.08056886059338	1.08042355404197	0.194001463704248	-0.0370613053288853	4.19819902651565	8.00902363661084	0.963617058677513	66.5663388107972
eqtl-a-ENSG00000077684	0rr958	DKD	JADE1	MR Egger	3	-0.643170039864615	0.714640975386032	0.53347878216751	-2.04386635162124	0.757526271892007	0.525623532662204	0.129526944788443	2.13299324352586
eqtl-a-ENSG00000077684	0rr958	DKD	JADE1	Weighted median	3	-0.730824710131724	0.386953919607647	0.0589372906869524	-1.48925439256271	0.0276049722992652	0.481511718702892	0.225540757728904	1.02798951986717
eqtl-a-ENSG00000077684	0rr958	DKD	JADE1	Inverse variance weighted	3	-0.748532382314548	0.370379831643608	0.0432812345199188	-1.47447685233602	-0.0225879122930763	0.473060315212345	0.228898443413784	0.977665284618216
eqtl-a-ENSG00000077684	0rr958	DKD	JADE1	Simple mode	3	-0.751923102762287	0.602734488492143	0.33847254536575	-1.93328270020689	0.429436494682312	0.471459016241298	0.144672501674619	1.53639151478229
eqtl-a-ENSG00000077684	0rr958	DKD	JADE1	Weighted mode	3	-0.723816237871462	0.38106896209612	0.197904234719033	-1.47071140357986	0.023078927836934	0.484898233512212	0.229761973541742	1.02334730694915
eqtl-a-ENSG00000080546	0rr958	DKD	SESN1	MR Egger	5	-0.568045257747976	0.29931759150404	0.153964924799222	-1.15470773709589	0.0186172215999437	0.566631976314731	0.31514962999115	1.01879160255195
eqtl-a-ENSG00000080546	0rr958	DKD	SESN1	Weighted median	5	-0.530613967767646	0.262876145986798	0.0435398208664585	-1.04585121390177	-0.0153767216335218	0.588243696115607	0.35139258178794	0.98474089651834
eqtl-a-ENSG00000080546	0rr958	DKD	SESN1	Inverse variance weighted	5	-0.487181817867665	0.245940500152385	0.0476032730318604	-0.969225198166339	-0.00513843756899046	0.61435532201478	0.379376866150987	0.994874741618195
eqtl-a-ENSG00000080546	0rr958	DKD	SESN1	Simple mode	5	-0.747799777901753	0.620835382746549	0.294788605003772	-1.96463712808499	0.469037572281483	0.473407008265712	0.140206754479493	1.59845505522968
eqtl-a-ENSG00000080546	0rr958	DKD	SESN1	Weighted mode	5	-0.541947281097414	0.267911833072312	0.113128988740059	-1.06705447391915	-0.0168400882756824	0.5816145818634	0.344020347406965	0.983300913407799
eqtl-a-ENSG00000083097	0rr958	DKD	DOP1A	MR Egger	3	0.16350136806912	0.623537696566883	0.836743741749792	-1.05863251720197	1.38563525334021	1.17762696626141	0.346929906776448	3.99736443753655
eqtl-a-ENSG00000083097	0rr958	DKD	DOP1A	Weighted median	3	0.682315892924483	0.383657719872722	0.075330053514368	-0.0696532380260527	1.43428502387502	1.9784543191014	0.932717194691234	4.19664343602754
eqtl-a-ENSG00000083097	0rr958	DKD	DOP1A	Inverse variance weighted	3	0.668158995423771	0.340560727736786	0.049769715869757	0.000659969059671361	1.33565802178787	1.95064287050041	1.00066018688717	3.80249724941151
eqtl-a-ENSG00000083097	0rr958	DKD	DOP1A	Simple mode	3	1.12885135120525	0.588656922791053	0.195183037114397	-0.0249162174652109	2.28261891987572	3.09210271943059	0.975391629388163	9.802318309321
eqtl-a-ENSG00000083097	0rr958	DKD	DOP1A	Weighted mode	3	0.419163148637596	0.373199036202537	0.378080328336211	-0.312306962319376	1.15063325959457	1.52068843279887	0.731756871962935	3.16019349903067
eqtl-a-ENSG00000090530	0rr958	DKD	P3H2	MR Egger	4	0.234544885656191	2.07795101561296	0.920439631599264	-3.83823910494522	4.3073288762576	1.26433322158845	0.0215314826641333	74.2419145094467
eqtl-a-ENSG00000090530	0rr958	DKD	P3H2	Weighted median	4	1.1029651871812	0.516543583106573	0.0327381447930499	0.0905397642923194	2.11539061007009	3.01308715841116	1.09476503933318	8.29282439427553
eqtl-a-ENSG00000090530	0rr958	DKD	P3H2	Inverse variance weighted	4	1.09510981355864	0.472765877892088	0.0205370233011276	0.168488692890149	2.02173093422713	2.98951095420522	1.18351484463684	7.55138457773662
eqtl-a-ENSG00000090530	0rr958	DKD	P3H2	Simple mode	4	1.27312427566906	0.682331490542632	0.158906431685228	-0.0642454457944952	2.61049399713262	3.57199504440642	0.937774798400484	13.6057704035411
eqtl-a-ENSG00000090530	0rr958	DKD	P3H2	Weighted mode	4	1.03073131369886	0.581176092658257	0.17424746565297	-0.108373827911322	2.16983645530904	2.80311504173066	0.897292100893621	8.75685178700602
eqtl-a-ENSG00000095321	0rr958	DKD	CRAT	MR Egger	8	-0.968059805431492	0.324442406041744	0.0245169908994876	-1.60396692127331	-0.332152689589673	0.379819246918167	0.201097196872604	0.717377778372885
eqtl-a-ENSG00000095321	0rr958	DKD	CRAT	Weighted median	8	-0.646436864819626	0.228365308004116	0.00464442361718347	-1.09403286850769	-0.198840861131559	0.523909214302383	0.334863307243056	0.819680325953756
eqtl-a-ENSG00000095321	0rr958	DKD	CRAT	Inverse variance weighted	8	-0.63526562449592	0.188669118056521	0.000759662954009275	-1.0050570958867	-0.26547415310514	0.529794743164122	0.36602373575765	0.766842263120832
eqtl-a-ENSG00000095321	0rr958	DKD	CRAT	Simple mode	8	-0.516749750924936	0.352898721935514	0.186524687664526	-1.20843124591854	0.174931744068671	0.596456031529275	0.298665444751189	1.19116490976727
eqtl-a-ENSG00000095321	0rr958	DKD	CRAT	Weighted mode	8	-0.692491353779046	0.210487231438064	0.0133035473819374	-1.10504632739765	-0.279936380160441	0.500328020941151	0.331195538459154	0.755831825825642
eqtl-a-ENSG00000100325	0rr958	DKD	ASCC2	MR Egger	9	0.25402233860563	0.338837475512552	0.477876362658962	-0.410099113398973	0.918143790610232	1.28920060288999	0.663584476763864	2.50463694177605
eqtl-a-ENSG00000100325	0rr958	DKD	ASCC2	Weighted median	9	0.361121203853455	0.261365805994514	0.167073154807283	-0.151155775895793	0.873398183602702	1.43493737027784	0.859713765545748	2.39503581207962
eqtl-a-ENSG00000100325	0rr958	DKD	ASCC2	Inverse variance weighted	9	0.466835499407809	0.230671309983174	0.0429894391599891	0.0147197318407878	0.91895126697483	1.59493901342372	1.01482860061067	2.50666019366254
eqtl-a-ENSG00000100325	0rr958	DKD	ASCC2	Simple mode	9	0.919992371462766	0.600029969134768	0.163757114444579	-0.256066368041378	2.09605111096691	2.50927124779414	0.774090592210931	8.1339862005333
eqtl-a-ENSG00000100325	0rr958	DKD	ASCC2	Weighted mode	9	0.329969229801371	0.268687895228435	0.254321454171139	-0.196659044846362	0.856597504449105	1.39092532875666	0.821470670228507	2.35513371358549
eqtl-a-ENSG00000101470	0rr958	DKD	TNNC2	MR Egger	6	-0.918653489486368	0.463365529744493	0.118453119299981	-1.82684992778558	-0.0104570511871616	0.399056012600982	0.160919678822502	0.989597433690171
eqtl-a-ENSG00000101470	0rr958	DKD	TNNC2	Weighted median	6	-0.513172627835929	0.241451227561398	0.0335559475327369	-0.986417033856269	-0.0399282218155895	0.598593448794396	0.372910425661973	0.960858405348971
eqtl-a-ENSG00000101470	0rr958	DKD	TNNC2	Inverse variance weighted	6	-0.497579951737302	0.201901710123091	0.0137217483094391	-0.893307303578561	-0.101852599896043	0.60800027072949	0.40929983296684	0.903162668129118
eqtl-a-ENSG00000101470	0rr958	DKD	TNNC2	Simple mode	6	-0.484866981140113	0.310013820137251	0.178581294145759	-1.09249406860912	0.122760106328899	0.615779101550755	0.335378991531983	1.13061316147017
eqtl-a-ENSG00000101470	0rr958	DKD	TNNC2	Weighted mode	6	-0.538780848701381	0.24073552245955	0.075397904515517	-1.0106224727221	-0.0669392246806617	0.583459143916762	0.363992333739611	0.935252039850953
eqtl-a-ENSG00000101782	0rr958	DKD	RIOK3	MR Egger	6	-3.70361333419038	1.60952046487842	0.0828418131766137	-6.85827344535208	-0.548953223028682	0.0246343533100735	0.00105072650415506	0.577554064359999
eqtl-a-ENSG00000101782	0rr958	DKD	RIOK3	Weighted median	6	-1.10492213846811	0.609550526339373	0.0698806617010712	-2.29964117009328	0.0897968931570603	0.331236671832646	0.100294826049726	1.09395207198795
eqtl-a-ENSG00000101782	0rr958	DKD	RIOK3	Inverse variance weighted	6	-1.01925438663817	0.468044602742783	0.0294293888240023	-1.93662180801402	-0.101886965262314	0.360863904838044	0.144190230221084	0.903131631146527
eqtl-a-ENSG00000101782	0rr958	DKD	RIOK3	Simple mode	6	-0.0700993549825522	1.12396569748522	0.952686274916278	-2.27307212205359	2.13287341208849	0.932301186536109	0.102995279484162	8.4390809634173
eqtl-a-ENSG00000101782	0rr958	DKD	RIOK3	Weighted mode	6	-1.93532700039792	0.7139912334133	0.0422471697881148	-3.33474981788799	-0.53590418290785	0.144377049750916	0.0356234974584395	0.58513997731686
eqtl-a-ENSG00000102531	0rr958	DKD	FNDC3A	MR Egger	3	-0.107799808591469	0.744630475884127	0.908472732117508	-1.56727554132436	1.35167592414142	0.897807311751432	0.2086127656866	3.8638957035126
eqtl-a-ENSG00000102531	0rr958	DKD	FNDC3A	Weighted median	3	-0.422622351400456	0.381604415444414	0.268082951761728	-1.17056700567151	0.325322302870595	0.655326069359227	0.310191011330888	1.38447679492462
eqtl-a-ENSG00000102531	0rr958	DKD	FNDC3A	Inverse variance weighted	3	-0.612700949364324	0.305779012528805	0.0450981606195597	-1.21202781392078	-0.0133740848078656	0.541885286013854	0.297593203519288	0.986714950898682
eqtl-a-ENSG00000102531	0rr958	DKD	FNDC3A	Simple mode	3	-0.313162184976735	0.510206988776439	0.601863724349789	-1.31316788297856	0.686843513025086	0.731131324435691	0.268966650479508	1.98743231779144
eqtl-a-ENSG00000102531	0rr958	DKD	FNDC3A	Weighted mode	3	-0.290017369483763	0.508638937368858	0.626067890258277	-1.28694968672673	0.706914947759199	0.748250570739552	0.276111727132503	2.02772595871448
eqtl-a-ENSG00000105483	0rr958	DKD	CARD8	MR Egger	3	0.379379061504157	0.364733178199588	0.487471439560131	-0.335497967767035	1.09425609077535	1.46137688248503	0.714981959720175	2.9869598297242
eqtl-a-ENSG00000105483	0rr958	DKD	CARD8	Weighted median	3	0.383395690730256	0.147836671107162	0.00950395218028047	0.093635815360218	0.673155566100293	1.46725849580405	1.09815974017422	1.96041378567348
eqtl-a-ENSG00000105483	0rr958	DKD	CARD8	Inverse variance weighted	3	0.386585361195214	0.146539180760872	0.00833714080199415	0.0993685669039039	0.673802155486523	1.47194603877701	1.10447329685487	1.96168177831103
eqtl-a-ENSG00000105483	0rr958	DKD	CARD8	Simple mode	3	0.342849474906801	0.203235846974439	0.233662896658521	-0.0554927851631001	0.741191734976702	1.40895666263076	0.946018849017513	2.09843480310493
eqtl-a-ENSG00000105483	0rr958	DKD	CARD8	Weighted mode	3	0.367079113762296	0.174417368972024	0.169984031399417	0.0252210705771286	0.708937156947464	1.44351211627227	1.02554181258641	2.0318305935959
eqtl-a-ENSG00000111181	0rr958	DKD	SLC6A12	MR Egger	4	-0.474807686233549	1.60051648551932	0.794698720150318	-3.61181999785142	2.66220462538432	0.622004665023346	0.0270026573391716	14.3278418287211
eqtl-a-ENSG00000111181	0rr958	DKD	SLC6A12	Weighted median	4	-1.87379671501627	0.67744163584688	0.0056750294378972	-3.20158232127615	-0.546011108756381	0.153539607639183	0.0406977560778373	0.579255796533515
eqtl-a-ENSG00000111181	0rr958	DKD	SLC6A12	Inverse variance weighted	4	-1.59901637777564	0.797662106235055	0.0450027524880043	-3.16243410599635	-0.0355986495549321	0.202095205597527	0.0423225979113768	0.965027529997819
eqtl-a-ENSG00000111181	0rr958	DKD	SLC6A12	Simple mode	4	-2.18662700060284	0.949843630089545	0.104787243728456	-4.04832051557835	-0.324933485627338	0.112294881104768	0.0174516598314168	0.722575413694055
eqtl-a-ENSG00000111181	0rr958	DKD	SLC6A12	Weighted mode	4	-1.87675909616907	0.726488521969159	0.0815440091115793	-3.30067659922862	-0.45284159310952	0.153085437843463	0.0368582207190318	0.635818843735561
eqtl-a-ENSG00000111348	0rr958	DKD	ARHGDIB	MR Egger	3	-2.06470449535743	1.65537907016536	0.43023258586587	-5.30924747288154	1.17983848216668	0.126855771499243	0.00494564705120269	3.2538486058674
eqtl-a-ENSG00000111348	0rr958	DKD	ARHGDIB	Weighted median	3	-1.33021829838516	0.67569176456122	0.0489902855277174	-2.65457415692515	-0.00586243984516832	0.264419532642036	0.0703287813138262	0.994154710724207
eqtl-a-ENSG00000111348	0rr958	DKD	ARHGDIB	Inverse variance weighted	3	-1.29016085806432	0.629333265434147	0.0403601414532304	-2.52365405831525	-0.0566676578133924	0.275226507125589	0.0801661391548349	0.944908049996608
eqtl-a-ENSG00000111348	0rr958	DKD	ARHGDIB	Simple mode	3	-1.04824706803984	0.965399796893058	0.391008324848719	-2.94043066995023	0.843936533870558	0.350551704129115	0.0528429659595599	2.32550340497295
eqtl-a-ENSG00000111348	0rr958	DKD	ARHGDIB	Weighted mode	3	-1.45776203375042	0.716453121093881	0.178863122476451	-2.86201015109443	-0.0535139164064162	0.232756593685495	0.0571537570300075	0.947892749651272
eqtl-a-ENSG00000111450	0rr958	DKD	STX2	MR Egger	3	0.384152903077309	0.309047427121683	0.431292812007025	-0.221580054081189	0.989885860235808	1.46836994280098	0.801251776105655	2.69092731301108
eqtl-a-ENSG00000111450	0rr958	DKD	STX2	Weighted median	3	0.330244113310243	0.155092924229881	0.0332269157350141	0.0262619818196766	0.634226244800809	1.39130772374624	1.02660986636699	1.88556261299748
eqtl-a-ENSG00000111450	0rr958	DKD	STX2	Inverse variance weighted	3	0.341609546779522	0.151416823748793	0.0240651752064118	0.0448325722318877	0.638386521327156	1.40721074026746	1.04585274045909	1.89342341509268
eqtl-a-ENSG00000111450	0rr958	DKD	STX2	Simple mode	3	0.303851226905934	0.211990084013757	0.288162834768625	-0.11164933776103	0.719351791572898	1.35506744351654	0.894357820035487	2.05310194124047
eqtl-a-ENSG00000111450	0rr958	DKD	STX2	Weighted mode	3	0.37315320957305	0.179939626708764	0.173824616624293	0.0204715412238724	0.725834877922227	1.4523068300979	1.02068252045452	2.0664556181581
eqtl-a-ENSG00000112584	0rr958	DKD	FAM120B	MR Egger	3	0.317692799621164	0.295200739229193	0.476647710182404	-0.260900649268055	0.896286248510383	1.37395411716418	0.770357451389927	2.45048569682346
eqtl-a-ENSG00000112584	0rr958	DKD	FAM120B	Weighted median	3	0.426391599142648	0.154660111703254	0.0058341652188541	0.12325778020427	0.729525418081025	1.53172047813001	1.13117597814175	2.07409604558347
eqtl-a-ENSG00000112584	0rr958	DKD	FAM120B	Inverse variance weighted	3	0.431963204077982	0.158185099450297	0.00631913026059788	0.1219204091554	0.742005999000563	1.5402784381531	1.1296641872754	2.10014417891868
eqtl-a-ENSG00000112584	0rr958	DKD	FAM120B	Simple mode	3	0.464448443216857	0.232053813664628	0.183303701911196	0.00962296843418636	0.919273917999527	1.59113634477505	1.00966941806983	2.50746910063291
eqtl-a-ENSG00000112584	0rr958	DKD	FAM120B	Weighted mode	3	0.420750992573659	0.162580848523986	0.122475996267094	0.102092529466647	0.739409455680672	1.52310496673719	1.10748594207064	2.09469813708166
eqtl-a-ENSG00000114166	0rr958	DKD	KAT2B	MR Egger	4	2.45959343986964	1.09850663830567	0.154525926353953	0.30652042879053	4.61266645094874	11.700053797495	1.35868922357128	100.75244322941
eqtl-a-ENSG00000114166	0rr958	DKD	KAT2B	Weighted median	4	1.58698665838156	0.647071449573708	0.0141840611882991	0.318726617217094	2.85524669954603	4.88899449882722	1.37537526958612	17.3787240021813
eqtl-a-ENSG00000114166	0rr958	DKD	KAT2B	Inverse variance weighted	4	1.23893653049871	0.522787227806063	0.0177944545534962	0.214273563998824	2.26359949699859	3.45194047863518	1.23896154371172	9.61764562307724
eqtl-a-ENSG00000114166	0rr958	DKD	KAT2B	Simple mode	4	1.50800478426793	0.889781886346742	0.18868476179421	-0.235967712971684	3.25197728150755	4.51770799402837	0.789806174015444	25.8413851281298
eqtl-a-ENSG00000114166	0rr958	DKD	KAT2B	Weighted mode	4	1.61998638616531	0.744530367395591	0.117806959952786	0.160706866069949	3.07926590626067	5.05302152509587	1.17434067925633	21.7424355505179
eqtl-a-ENSG00000115607	0rr958	DKD	IL18RAP	MR Egger	8	0.405263871062611	0.157743296695246	0.0423842894225962	0.0960870095399282	0.714440732585294	1.49969817480189	1.10085484470057	2.0430437548884
eqtl-a-ENSG00000115607	0rr958	DKD	IL18RAP	Weighted median	8	0.346230617888134	0.108675759478495	0.00144302099670932	0.133226129310283	0.559235106465985	1.41372860933254	1.14250832374156	1.74933393421598
eqtl-a-ENSG00000115607	0rr958	DKD	IL18RAP	Inverse variance weighted	8	0.29512791045471	0.0962983455416137	0.00217870502299417	0.106383153193147	0.483872667716273	1.34329816957752	1.11224795623042	1.62234505559883
eqtl-a-ENSG00000115607	0rr958	DKD	IL18RAP	Simple mode	8	0.222829370652601	0.204382100374445	0.31170081540661	-0.177759546081311	0.623418287386513	1.24960733585996	0.837143693771358	1.86529326500727
eqtl-a-ENSG00000115607	0rr958	DKD	IL18RAP	Weighted mode	8	0.321336467107551	0.121477512314318	0.0331703965996603	0.0832405429714882	0.559432391243615	1.37896948071844	1.08680319998019	1.74967908521759
eqtl-a-ENSG00000116171	0rr958	DKD	SCP2	MR Egger	3	-0.613774990560248	0.46155410854327	0.410476517115859	-1.51842104330506	0.290871062184561	0.541303591331155	0.219057496329698	1.33759210662667
eqtl-a-ENSG00000116171	0rr958	DKD	SCP2	Weighted median	3	-0.435050785432131	0.204920951160184	0.0337523772549262	-0.836695849706092	-0.0334057211581701	0.647231796296899	0.433139319059808	0.967146088346389
eqtl-a-ENSG00000116171	0rr958	DKD	SCP2	Inverse variance weighted	3	-0.421699705896759	0.195259952599911	0.0307971761882891	-0.804409212992584	-0.0389901988009338	0.655930982027642	0.447352138336298	0.961760135502714
eqtl-a-ENSG00000116171	0rr958	DKD	SCP2	Simple mode	3	-0.450110782580815	0.246336430459128	0.209190792735784	-0.932930186280705	0.0327086211190744	0.637557517442127	0.393399286666709	1.03324942831261
eqtl-a-ENSG00000116171	0rr958	DKD	SCP2	Weighted mode	3	-0.433893347777053	0.227579423203799	0.196835575209082	-0.879949017256499	0.0121623217023927	0.647981360452706	0.414804058991446	1.01223658349688
eqtl-a-ENSG00000116857	0rr958	DKD	TMEM9	MR Egger	3	-1.40670880580575	1.07741474723815	0.416099184847995	-3.51844171039253	0.705024098781019	0.244948129836376	0.029645595616434	2.0238954577481
eqtl-a-ENSG00000116857	0rr958	DKD	TMEM9	Weighted median	3	-0.516065003069877	0.197218244786855	0.00887790309542682	-0.902612762852113	-0.12951724328764	0.596864593382464	0.405508776158951	0.878519439722243
eqtl-a-ENSG00000116857	0rr958	DKD	TMEM9	Inverse variance weighted	3	-0.416351108156208	0.178936527630821	0.0199754375842298	-0.767066702312617	-0.0656355139998	0.659448692017855	0.464373217359509	0.936472133076077
eqtl-a-ENSG00000116857	0rr958	DKD	TMEM9	Simple mode	3	-0.530811210173757	0.281431895278938	0.199925049586922	-1.08241772492048	0.0207953045729629	0.588127680955536	0.338775468815085	1.02101303354682
eqtl-a-ENSG00000116857	0rr958	DKD	TMEM9	Weighted mode	3	-0.52984379108371	0.24328089420268	0.161305253973589	-1.00667434372096	-0.0530132384464568	0.588696922204507	0.365432263071583	0.948367457487387
eqtl-a-ENSG00000119383	0rr958	DKD	PTPA	MR Egger	4	-0.904569190421703	0.469325402047194	0.193754683692769	-1.8244469784342	0.0153085975907976	0.404716203168193	0.161306825621138	1.01542637440268
eqtl-a-ENSG00000119383	0rr958	DKD	PTPA	Weighted median	4	-0.729819107200945	0.277214046788905	0.00847112145705691	-1.2731586389072	-0.186479575494691	0.481996171841347	0.279945975546123	0.829875511575044
eqtl-a-ENSG00000119383	0rr958	DKD	PTPA	Inverse variance weighted	4	-0.704860904979625	0.251663886194686	0.00509756664794752	-1.19812212192121	-0.211599688038041	0.494177307078431	0.301760349322357	0.80928860063855
eqtl-a-ENSG00000119383	0rr958	DKD	PTPA	Simple mode	4	-0.678507426488613	0.378527785811117	0.17096143887067	-1.4204218866784	0.0634070337011766	0.507373720064187	0.241612062481442	1.06546042928443
eqtl-a-ENSG00000119383	0rr958	DKD	PTPA	Weighted mode	4	-0.726956983616335	0.294917919951673	0.0904691618750944	-1.30499610672161	-0.148917860511055	0.48337768053369	0.271173590797824	0.861639886652285
eqtl-a-ENSG00000122729	0rr958	DKD	ACO1	MR Egger	3	0.312466410324159	0.487840075930299	0.637333721108805	-0.643700138499227	1.26863295914755	1.3667920303015	0.525344974183478	3.55598805717943
eqtl-a-ENSG00000122729	0rr958	DKD	ACO1	Weighted median	3	0.588878776497728	0.273165128377711	0.0311023190336107	0.053475124877414	1.12428242811804	1.80196687469994	1.05493074990948	3.07800736474358
eqtl-a-ENSG00000122729	0rr958	DKD	ACO1	Inverse variance weighted	3	0.653392597067319	0.265891689298208	0.0139960893098508	0.132244886042832	1.17454030809181	1.92205052335398	1.14138779498644	3.23665473781344
eqtl-a-ENSG00000122729	0rr958	DKD	ACO1	Simple mode	3	0.582233483814136	0.406568722401074	0.288471954034493	-0.214641212091969	1.37910817972024	1.79003197677665	0.806830869412138	3.97135830984941
eqtl-a-ENSG00000122729	0rr958	DKD	ACO1	Weighted mode	3	0.588343714946622	0.275827827397354	0.166546867810475	0.0477211732478084	1.12896625664544	1.80100296940625	1.04887815925791	3.09245803926835
eqtl-a-ENSG00000122862	0rr958	DKD	SRGN	MR Egger	3	1.95350693542648	1.15522344554607	0.339981327705687	-0.310731017843821	4.21774488869678	7.05338000613143	0.73291098933634	67.8802340730953
eqtl-a-ENSG00000122862	0rr958	DKD	SRGN	Weighted median	3	1.13796205634138	0.591514142478097	0.0543781419473909	-0.02140566291569	2.29732977559845	3.12040267608539	0.978821812309612	9.94758467626076
eqtl-a-ENSG00000122862	0rr958	DKD	SRGN	Inverse variance weighted	3	1.12748988278758	0.542634100192054	0.0377269773683182	0.0639270464111499	2.191052719164	3.08789578368877	1.06601462633189	8.94462433759724
eqtl-a-ENSG00000122862	0rr958	DKD	SRGN	Simple mode	3	0.797741192400236	0.773488866113547	0.410769256502306	-0.718296985182316	2.31377936998279	2.22051953304772	0.487581908519196	10.1125716735906
eqtl-a-ENSG00000122862	0rr958	DKD	SRGN	Weighted mode	3	1.06666103549883	0.664616579739147	0.249722023341332	-0.235987460789896	2.36930953178756	2.90566138456901	0.789790577220699	10.6900086241675
eqtl-a-ENSG00000123405	0rr958	DKD	NFE2	MR Egger	3	0.960167494653918	0.607707217147817	0.359227254691299	-0.230938650955803	2.15127364026364	2.61213395525699	0.793788162686556	8.59579938445214
eqtl-a-ENSG00000123405	0rr958	DKD	NFE2	Weighted median	3	0.891192496631399	0.378451401609048	0.018530682919253	0.149427749477666	1.63295724378513	2.43803526732039	1.16116957267305	5.11899045977817
eqtl-a-ENSG00000123405	0rr958	DKD	NFE2	Inverse variance weighted	3	0.860354803900623	0.342529541666214	0.0120127971910815	0.188996902234844	1.5317127055664	2.36399930109951	1.20803721026153	4.62609317670697
eqtl-a-ENSG00000123405	0rr958	DKD	NFE2	Simple mode	3	0.882854674701902	0.466205541769525	0.198770268066318	-0.0309081871663668	1.79661753657017	2.41779187358512	0.969564587461797	6.02921932130135
eqtl-a-ENSG00000123405	0rr958	DKD	NFE2	Weighted mode	3	0.905956700127741	0.434147309950069	0.172193510620809	0.055027972625605	1.75688542762988	2.47429795225378	1.0565701693039	5.79436230019696
eqtl-a-ENSG00000125538	0rr958	DKD	IL1B	MR Egger	7	2.13437221473453	1.70594473752435	0.266234358185807	-1.20927947081318	5.47802390028225	8.45173896384816	0.298412216698135	239.373214352305
eqtl-a-ENSG00000125538	0rr958	DKD	IL1B	Weighted median	7	1.29348100030028	0.550489468014532	0.0187889234978896	0.214521642991793	2.37244035760876	3.64545432230215	1.23926894217179	10.7235296260247
eqtl-a-ENSG00000125538	0rr958	DKD	IL1B	Inverse variance weighted	7	1.13133128331001	0.432340560371374	0.00887688522953893	0.283943784982114	1.9787187816379	3.0997804404142	1.3283582549708	7.23346939187402
eqtl-a-ENSG00000125538	0rr958	DKD	IL1B	Simple mode	7	1.59549880573671	0.84868333508405	0.109159630295772	-0.0679205310280295	3.25891814250145	4.93078796413643	0.934334721246755	26.0213704943239
eqtl-a-ENSG00000125538	0rr958	DKD	IL1B	Weighted mode	7	1.38088227170865	0.622798262217231	0.0684591651669491	0.160197677762875	2.60156686565442	3.97841011823882	1.17374287092536	13.4848504395402
eqtl-a-ENSG00000127948	0rr958	DKD	POR	MR Egger	3	-0.757614660771406	0.713215440610368	0.480788507993165	-2.15551692436773	0.640287602824915	0.468783301616989	0.115843292911978	1.89702639100483
eqtl-a-ENSG00000127948	0rr958	DKD	POR	Weighted median	3	-0.723306519752099	0.226250519426426	0.0013889980697567	-1.16675753782789	-0.279855501676304	0.48514545792991	0.311374927627708	0.755892958830116
eqtl-a-ENSG00000127948	0rr958	DKD	POR	Inverse variance weighted	3	-0.562846384899809	0.235088505065502	0.0166571490575017	-1.02361985482819	-0.102072914971425	0.569585494742303	0.359291998490482	0.902963709695383
eqtl-a-ENSG00000127948	0rr958	DKD	POR	Simple mode	3	-0.714585577612524	0.438501397923951	0.244743744172719	-1.57404831754347	0.144877162318419	0.489394885973414	0.207204651910473	1.15589757376883
eqtl-a-ENSG00000127948	0rr958	DKD	POR	Weighted mode	3	-0.742273304091633	0.265413125384265	0.107608581321077	-1.26248302984479	-0.222063578338472	0.476030522412272	0.282950578788628	0.800864445085236
eqtl-a-ENSG00000128283	0rr958	DKD	CDC42EP1	MR Egger	3	-0.509451056569076	0.527119869136467	0.510850416461428	-1.54260600007655	0.523703886938399	0.600825307408447	0.213823151584678	1.68826924188093
eqtl-a-ENSG00000128283	0rr958	DKD	CDC42EP1	Weighted median	3	-0.583740632492126	0.28095132454982	0.0377343533822623	-1.13440522860977	-0.0330760363744796	0.557807904805266	0.321613350879641	0.967464994261647
eqtl-a-ENSG00000128283	0rr958	DKD	CDC42EP1	Inverse variance weighted	3	-0.577859762426241	0.275523434893031	0.0359655940699858	-1.11788569481658	-0.0378338300358995	0.561097965342291	0.326970379480368	0.962872928158198
eqtl-a-ENSG00000128283	0rr958	DKD	CDC42EP1	Simple mode	3	-0.539015657977528	0.407707051122017	0.317093014719902	-1.33812147817668	0.260090162221624	0.583322158380884	0.262338013678818	1.29704702603535
eqtl-a-ENSG00000128283	0rr958	DKD	CDC42EP1	Weighted mode	3	-0.539015657977528	0.298301276244874	0.21251157008826	-1.12368615941748	0.0456548434624241	0.583322158380884	0.325079289271758	1.04671306874207
eqtl-a-ENSG00000133067	0rr958	DKD	LGR6	MR Egger	5	0.346525429668328	0.477298966337537	0.52034485149808	-0.588980544353245	1.2820314036899	1.414145454623	0.554892684966342	3.60395337875504
eqtl-a-ENSG00000133067	0rr958	DKD	LGR6	Weighted median	5	0.504386878628545	0.278635574546924	0.0702643539164549	-0.0417388474834265	1.05051260474052	1.65596989860761	0.959120224529359	2.85911633908056
eqtl-a-ENSG00000133067	0rr958	DKD	LGR6	Inverse variance weighted	5	0.546285975412294	0.274451999991013	0.0465401868447255	0.00836005542990792	1.08421189539468	1.72682761298417	1.00839509827862	2.95710838941494
eqtl-a-ENSG00000133067	0rr958	DKD	LGR6	Simple mode	5	0.585143359429971	0.506208356830737	0.312049715892821	-0.407025019958272	1.57731173881821	1.79524833297055	0.66562753612	4.84192194905305
eqtl-a-ENSG00000133067	0rr958	DKD	LGR6	Weighted mode	5	0.462854312199722	0.293597919285033	0.190042283121619	-0.112597609598942	1.03830623399839	1.58860188564204	0.893510127686645	2.82442903876126
eqtl-a-ENSG00000133313	0rr958	DKD	CNDP2	MR Egger	3	0.836725628604484	0.41826941603783	0.295110383367975	0.0169175731703375	1.65653368403863	2.30879473494233	1.01706148571626	5.24111197106577
eqtl-a-ENSG00000133313	0rr958	DKD	CNDP2	Weighted median	3	0.811973230325316	0.245560120778249	0.0009442996054348	0.330675393599948	1.29327106705068	2.25234800603407	1.3919078967565	3.64468910055558
eqtl-a-ENSG00000133313	0rr958	DKD	CNDP2	Inverse variance weighted	3	0.811316481839143	0.256384299274694	0.00155373886594356	0.308803255260741	1.31382970841754	2.25086926552422	1.36179441825745	3.72039449020838
eqtl-a-ENSG00000133313	0rr958	DKD	CNDP2	Simple mode	3	0.877890563688643	0.423659785339114	0.174028340019114	0.0475173844239797	1.70826374295331	2.40581942718002	1.04866443138991	5.51937010824842
eqtl-a-ENSG00000133313	0rr958	DKD	CNDP2	Weighted mode	3	0.825867790532172	0.258039463529244	0.0853152723400464	0.320110442014854	1.33162513904949	2.28386181929862	1.37727986549999	3.78719310454485
eqtl-a-ENSG00000133687	0rr958	DKD	TMTC1	MR Egger	7	0.204098644139923	0.225827462090811	0.407544672097264	-0.238523181558067	0.646720469837913	1.22641912654939	0.787790425835965	1.90926904496217
eqtl-a-ENSG00000133687	0rr958	DKD	TMTC1	Weighted median	7	0.266642576075013	0.163814327424579	0.103585929151625	-0.0544335056771623	0.587718657827188	1.30557371964275	0.947021478316159	1.7998775914275
eqtl-a-ENSG00000133687	0rr958	DKD	TMTC1	Inverse variance weighted	7	0.302672236465152	0.132482704749215	0.0223352965692119	0.0430061351566912	0.562338337773614	1.35347077336839	1.04394429959282	1.75477095384968
eqtl-a-ENSG00000133687	0rr958	DKD	TMTC1	Simple mode	7	0.325489010056177	0.220647279377669	0.190618941571616	-0.106979657524055	0.757957677636408	1.38470761639387	0.898543951413108	2.13391362757909
eqtl-a-ENSG00000133687	0rr958	DKD	TMTC1	Weighted mode	7	0.271426949554769	0.175757896838258	0.173460180598081	-0.0730585282482161	0.615912427357753	1.31183503822257	0.92954642370984	1.8513450470179
eqtl-a-ENSG00000135114	0rr958	DKD	OASL	MR Egger	7	0.426147023113342	0.409399275547594	0.345609968359981	-0.376275556959941	1.22856960318663	1.53134590182552	0.686413161055745	3.41633931877271
eqtl-a-ENSG00000135114	0rr958	DKD	OASL	Weighted median	7	0.467841177627903	0.225935239753085	0.0383880501583236	0.0250081077118559	0.91067424754395	1.59654381567398	1.02532343351769	2.48599814657689
eqtl-a-ENSG00000135114	0rr958	DKD	OASL	Inverse variance weighted	7	0.530009427463854	0.217291674594118	0.0147213986080448	0.104117745259383	0.955901109668324	1.69894832531698	1.10973111280098	2.60101332548204
eqtl-a-ENSG00000135114	0rr958	DKD	OASL	Simple mode	7	0.635515134202683	0.464426838951737	0.220215992875434	-0.27476147014272	1.54579173854809	1.88799446152118	0.759753325465328	4.69168474458666
eqtl-a-ENSG00000135114	0rr958	DKD	OASL	Weighted mode	7	0.479561472579894	0.238574998935163	0.0911408989035092	0.0119544746669751	0.947168470492812	1.61536586462253	1.01202621498685	2.57839850188228
eqtl-a-ENSG00000135218	0rr958	DKD	CD36	MR Egger	5	1.11083167133266	0.404639946679473	0.0710255284428117	0.317737375840892	1.90392596682443	3.03688303301459	1.37401536420987	6.71219463511268
eqtl-a-ENSG00000135218	0rr958	DKD	CD36	Weighted median	5	1.01189392539872	0.273240766319928	0.000212808682305808	0.476342023411659	1.54744582738578	2.75080590579562	1.61017363887144	4.6994516297408
eqtl-a-ENSG00000135218	0rr958	DKD	CD36	Inverse variance weighted	5	0.955122166104984	0.265154061019451	0.000315607769652553	0.435420206506859	1.47482412570311	2.59898807177557	1.54561239890045	4.37026708768448
eqtl-a-ENSG00000135218	0rr958	DKD	CD36	Simple mode	5	0.867861147390457	0.625403305574503	0.237534344119413	-0.357929331535568	2.09365162631648	2.38181105881525	0.699122479172899	8.11449222260183
eqtl-a-ENSG00000135218	0rr958	DKD	CD36	Weighted mode	5	1.0128746573227	0.28379498721586	0.0233959086841222	0.456636482379611	1.56911283226578	2.75350503230752	1.57875487470924	4.80238578160477
eqtl-a-ENSG00000135378	0rr958	DKD	PRRG4	MR Egger	3	1.19846808066666	1.89890749993086	0.641583543018198	-2.52339061919782	4.92032678053115	3.31503466523184	0.0801872608337974	137.047390288919
eqtl-a-ENSG00000135378	0rr958	DKD	PRRG4	Weighted median	3	1.23178979594197	0.617349811698939	0.0460116324555544	0.0217841650120449	2.44179542687189	3.42735832203212	1.0220231723043	11.4936582515228
eqtl-a-ENSG00000135378	0rr958	DKD	PRRG4	Inverse variance weighted	3	1.25026913962263	0.595864481715633	0.0358835868111362	0.0823747554599885	2.41816352378527	3.49128247347308	1.08586266655199	11.2252255142771
eqtl-a-ENSG00000135378	0rr958	DKD	PRRG4	Simple mode	3	1.16846862408215	0.792620104898477	0.278367197555984	-0.385066781518863	2.72200402968317	3.21706233263374	0.680405196194884	15.2107745648176
eqtl-a-ENSG00000135378	0rr958	DKD	PRRG4	Weighted mode	3	1.23531420093328	0.641660411239936	0.19407681106586	-0.0223402050969923	2.49296860696356	3.43945903218527	0.977907489341265	12.0971345071195
eqtl-a-ENSG00000136193	0rr958	DKD	SCRN1	MR Egger	6	-0.533993063570824	0.291355865770839	0.140771584744447	-1.10505056048167	0.0370644333400194	0.58625931889936	0.331194136483582	1.03775988501952
eqtl-a-ENSG00000136193	0rr958	DKD	SCRN1	Weighted median	6	-0.495339217016091	0.208890044256235	0.0177260376921103	-0.904763703758311	-0.0859147302738705	0.609364165539184	0.404637488124947	0.91767247756492
eqtl-a-ENSG00000136193	0rr958	DKD	SCRN1	Inverse variance weighted	6	-0.490012461607549	0.197233156929235	0.0129758111976999	-0.876589449188849	-0.103435474026249	0.612618759922285	0.41619996497001	0.901734206142381
eqtl-a-ENSG00000136193	0rr958	DKD	SCRN1	Simple mode	6	-0.26178482079557	0.358903918668788	0.49847701065033	-0.965236501386394	0.441666859795254	0.76967662429372	0.380893107338315	1.55529752198429
eqtl-a-ENSG00000136193	0rr958	DKD	SCRN1	Weighted mode	6	-0.482990067628807	0.201109259791544	0.0614967406302499	-0.877164216820234	-0.0888159184373812	0.616935950979984	0.415960815436251	0.91501399527838
eqtl-a-ENSG00000137267	0rr958	DKD	TUBB2A	MR Egger	5	-1.1613869316242	0.372335222358913	0.0525043045179894	-1.89116396744767	-0.43160989580073	0.313051698353017	0.150896068466501	0.649462685394381
eqtl-a-ENSG00000137267	0rr958	DKD	TUBB2A	Weighted median	5	-1.04510549694403	0.270178109039177	0.000109637502589387	-1.57465459066082	-0.515556403227242	0.351654718922909	0.207079067373341	0.597168235830438
eqtl-a-ENSG00000137267	0rr958	DKD	TUBB2A	Inverse variance weighted	5	-1.01210653409944	0.256359367663314	7.88071248636459e-05	-1.51457089471953	-0.509642173479339	0.363452547412553	0.219902525940253	0.600710490504163
eqtl-a-ENSG00000137267	0rr958	DKD	TUBB2A	Simple mode	5	-0.869821489014496	0.484046264787064	0.146753227515346	-1.81855216799714	0.0789091899681486	0.419026343377162	0.162260506903965	1.0821060515234
eqtl-a-ENSG00000137267	0rr958	DKD	TUBB2A	Weighted mode	5	-1.05303117034455	0.285807400937098	0.0211220665909958	-1.61321367618126	-0.492848664507835	0.348878634173436	0.199246271097156	0.610883710457854
eqtl-a-ENSG00000137393	0rr958	DKD	RNF144B	MR Egger	3	1.40918551495113	0.672452535174025	0.283445767030918	0.0911785460100409	2.72719248389222	4.09262066786446	1.09546457862818	15.2899000641412
eqtl-a-ENSG00000137393	0rr958	DKD	RNF144B	Weighted median	3	0.595505443304751	0.209680149041294	0.00451042135667529	0.184532351183815	1.00647853542569	1.81394756094178	1.20265588799723	2.73594948204688
eqtl-a-ENSG00000137393	0rr958	DKD	RNF144B	Inverse variance weighted	3	0.591069943422363	0.20749779270784	0.00439175507927774	0.184374269714997	0.997765617129729	1.80591961388926	1.20246578541422	2.71221492651992
eqtl-a-ENSG00000137393	0rr958	DKD	RNF144B	Simple mode	3	0.140119800931575	0.380394353884517	0.747944092459048	-0.605453132682079	0.88569273454523	1.15041161098474	0.545827038524205	2.42466345798262
eqtl-a-ENSG00000137393	0rr958	DKD	RNF144B	Weighted mode	3	0.715655311317715	0.237030900862412	0.0944189860985592	0.251074745627387	1.18023587700804	2.04552669994339	1.28540615923038	3.25514192548019
eqtl-a-ENSG00000137404	0rr958	DKD	NRM	MR Egger	3	0.690091115429522	0.373420649948832	0.315762368565748	-0.0418133584701883	1.42199558932923	1.99389719976642	0.959048762197403	4.14538467692436
eqtl-a-ENSG00000137404	0rr958	DKD	NRM	Weighted median	3	0.568073607813178	0.276793885437565	0.0401371767912449	0.0255575923555509	1.1105896232708	1.76486395450371	1.02588698781726	3.03614805031653
eqtl-a-ENSG00000137404	0rr958	DKD	NRM	Inverse variance weighted	3	0.568483875098198	0.267494616115448	0.0335685820257959	0.0441944275119209	1.09277332268447	1.76558816899735	1.04518554796023	2.9825341429444
eqtl-a-ENSG00000137404	0rr958	DKD	NRM	Simple mode	3	0.442166166881057	0.408383482070793	0.392101642791518	-0.358265457977696	1.24259779173981	1.55607428696354	0.698887525110713	3.46460209912246
eqtl-a-ENSG00000137404	0rr958	DKD	NRM	Weighted mode	3	0.580018087121624	0.296978747657917	0.190043467268784	-0.00206025828789469	1.16209643253114	1.78607073533654	0.997941862587445	3.19662777083479
eqtl-a-ENSG00000139174	0rr958	DKD	PRICKLE1	MR Egger	5	-0.886008128258995	0.416462928079102	0.123307463475483	-1.70227546729404	-0.0697407892239542	0.412298314112989	0.182268306255011	0.932635537758169
eqtl-a-ENSG00000139174	0rr958	DKD	PRICKLE1	Weighted median	5	-0.739472404284388	0.26749076371002	0.00570139040770733	-1.26375430115603	-0.215190507412748	0.477365705194458	0.282591100381024	0.806387802689289
eqtl-a-ENSG00000139174	0rr958	DKD	PRICKLE1	Inverse variance weighted	5	-0.682889089230274	0.262295780471781	0.00922751896154353	-1.19698881895497	-0.168789359505582	0.505155442959007	0.302102529081383	0.844686809895483
eqtl-a-ENSG00000139174	0rr958	DKD	PRICKLE1	Simple mode	5	-0.587875336827395	0.504305802119366	0.308500825695151	-1.57631470898135	0.400564035326562	0.555506295558869	0.206735576816166	1.49266637681786
eqtl-a-ENSG00000139174	0rr958	DKD	PRICKLE1	Weighted mode	5	-0.741868873764157	0.300044849016588	0.0687600404981798	-1.32995677783667	-0.153780969691644	0.476223082528291	0.264488692826255	0.857459810131569
eqtl-a-ENSG00000140443	0rr958	DKD	IGF1R	MR Egger	10	0.0422792121319822	0.860014208520235	0.961996151370148	-1.64334863656768	1.72790706083164	1.04318570819711	0.193331559999606	5.62886070845819
eqtl-a-ENSG00000140443	0rr958	DKD	IGF1R	Weighted median	10	0.151022403811453	0.548865590730002	0.783198148495204	-0.92475415401935	1.22679896164226	1.16302271393154	0.396628916714784	3.41029555869059
eqtl-a-ENSG00000140443	0rr958	DKD	IGF1R	Inverse variance weighted	10	0.855574776032694	0.429706717983427	0.0464735448207832	0.0133496087851761	1.69779994328021	2.352726282696	1.01343911264959	5.46191763491017
eqtl-a-ENSG00000140443	0rr958	DKD	IGF1R	Simple mode	10	2.68085931424956	1.2030773300627	0.0528402284864898	0.322827747326663	5.03889088117247	14.5976318608934	1.38102744474692	154.298784399045
eqtl-a-ENSG00000140443	0rr958	DKD	IGF1R	Weighted mode	10	0.0278975292707986	0.587256325915654	0.963148312480325	-1.12312486952388	1.17891992806548	1.02829030936476	0.325261804208547	3.25086114216936
eqtl-a-ENSG00000141179	0rr958	DKD	PCTP	MR Egger	3	-0.314263973434063	0.530760982023988	0.659668812708244	-1.35455549820108	0.726027551332954	0.730326215992678	0.258061977974864	2.06685380756919
eqtl-a-ENSG00000141179	0rr958	DKD	PCTP	Weighted median	3	-0.562575758432969	0.318114243097643	0.0769822251359947	-1.18607967490435	0.0609281580384112	0.569739660512036	0.305416251161329	1.06282255618712
eqtl-a-ENSG00000141179	0rr958	DKD	PCTP	Inverse variance weighted	3	-0.628000411654965	0.300398378082625	0.0365676505222014	-1.21678123269691	-0.0392195906130198	0.53365783082005	0.296181975135005	0.961539540904703
eqtl-a-ENSG00000141179	0rr958	DKD	PCTP	Simple mode	3	-0.769764256636338	0.547643365176763	0.295057976842535	-1.84314525238279	0.303616739110118	0.463122233436343	0.158318689955713	1.35474973398949
eqtl-a-ENSG00000141179	0rr958	DKD	PCTP	Weighted mode	3	-0.415701048851951	0.348002677392784	0.354721665217598	-1.09778629654181	0.266384198837906	0.659877512139936	0.333608777783914	1.30523643268774
eqtl-a-ENSG00000141956	0rr958	DKD	PRDM15	MR Egger	3	-0.847686851316209	0.640482418220597	0.411926817707429	-2.10303239102858	0.407658688396161	0.428404750593496	0.122085654927526	1.50329398191807
eqtl-a-ENSG00000141956	0rr958	DKD	PRDM15	Weighted median	3	-0.852130012983911	0.412315602855511	0.0387630356758975	-1.66026859458071	-0.0439914313871085	0.426505501487341	0.190087916659872	0.956962157276194
eqtl-a-ENSG00000141956	0rr958	DKD	PRDM15	Inverse variance weighted	3	-0.928977444140379	0.393996630345322	0.0183820624803164	-1.70121083961721	-0.156744048663549	0.394957369927126	0.182462457469498	0.854922849462494
eqtl-a-ENSG00000141956	0rr958	DKD	PRDM15	Simple mode	3	-0.848849813473077	0.533612333045411	0.25263817495354	-1.89472998624208	0.197030359295929	0.427906821673099	0.150358928545085	1.2177810111188
eqtl-a-ENSG00000141956	0rr958	DKD	PRDM15	Weighted mode	3	-0.851655785461778	0.451666174606583	0.20000477519815	-1.73692148769068	0.0336099167671245	0.426707810100852	0.17606157490929	1.03418111132355
eqtl-a-ENSG00000143149	0rr958	DKD	ALDH9A1	MR Egger	3	0.521489901731878	0.557622844427083	0.521308574887678	-0.571450873345205	1.61443067680896	1.68453557342326	0.564705527851718	5.02502624495924
eqtl-a-ENSG00000143149	0rr958	DKD	ALDH9A1	Weighted median	3	0.640752579045605	0.282899922721123	0.0235160952838287	0.0862687305122036	1.19523642757901	1.89790866826975	1.09009923187224	3.30433891500587
eqtl-a-ENSG00000143149	0rr958	DKD	ALDH9A1	Inverse variance weighted	3	0.572435541321106	0.267424613709332	0.0323104096482969	0.0482832984508157	1.0965877841914	1.77257898772227	1.04946792585192	2.99393263035069
eqtl-a-ENSG00000143149	0rr958	DKD	ALDH9A1	Simple mode	3	0.622407733999194	0.426815616006091	0.2821350793533	-0.214150873372744	1.45896634137113	1.8634092386949	0.807226586837136	4.30151093568236
eqtl-a-ENSG00000143149	0rr958	DKD	ALDH9A1	Weighted mode	3	0.659749864179651	0.292394454260605	0.152674571752254	0.0866567338288646	1.23284299453044	1.93430843405719	1.09052227605566	3.43096991250623
eqtl-a-ENSG00000145996	0rr958	DKD	CDKAL1	MR Egger	3	-0.488032455385028	0.44977055487291	0.474040624722069	-1.36958274293593	0.393517832165875	0.61383295053477	0.25421300960023	1.48218571407795
eqtl-a-ENSG00000145996	0rr958	DKD	CDKAL1	Weighted median	3	-0.499307784650394	0.226845747974617	0.02772969138266	-0.943925450680644	-0.0546901186201452	0.606950654892077	0.389097450746155	0.946778491525652
eqtl-a-ENSG00000145996	0rr958	DKD	CDKAL1	Inverse variance weighted	3	-0.500345069736574	0.220017433950228	0.0229590394669987	-0.931579240279022	-0.0691108991941266	0.606321400444259	0.393931107009496	0.933223180640633
eqtl-a-ENSG00000145996	0rr958	DKD	CDKAL1	Simple mode	3	-0.546709983471281	0.302055635678755	0.212013388529183	-1.13873902940164	0.0453190624590781	0.578851110732666	0.320222558570131	1.04636166137889
eqtl-a-ENSG00000145996	0rr958	DKD	CDKAL1	Weighted mode	3	-0.517411513558885	0.232874599936123	0.156392090659441	-0.973845729433687	-0.0609772976840833	0.596061449788942	0.377627986965753	0.940844598884871
eqtl-a-ENSG00000148175	0rr958	DKD	STOM	MR Egger	5	0.349429933928706	0.158746554844793	0.115044894649754	0.0382866864329119	0.660573181424501	1.41825881686809	1.03902906572068	1.93590163931449
eqtl-a-ENSG00000148175	0rr958	DKD	STOM	Weighted median	5	0.302405900985762	0.133653258878855	0.0236594175809383	0.040445513583206	0.564366288388319	1.35311034408081	1.04127457283646	1.75833315344582
eqtl-a-ENSG00000148175	0rr958	DKD	STOM	Inverse variance weighted	5	0.297006635914391	0.122366195826063	0.0152160690063148	0.0571688920953082	0.536844379733473	1.34582423019284	1.05883462409321	1.71060033111904
eqtl-a-ENSG00000148175	0rr958	DKD	STOM	Simple mode	5	0.496188586642437	0.31936453122914	0.195226054879003	-0.129765894566677	1.12214306785155	1.64244927260745	0.87830102189596	3.07142943687509
eqtl-a-ENSG00000148175	0rr958	DKD	STOM	Weighted mode	5	0.311259103068454	0.137990910850488	0.087098708267685	0.0407969178014967	0.581721288335411	1.36514288807727	1.04164054541215	1.78911536525355
eqtl-a-ENSG00000149485	0rr958	DKD	FADS1	MR Egger	3	-0.341272538159638	0.399859104917726	0.550220453595629	-1.12499638379838	0.442451307479104	0.710865143925452	0.324653641369251	1.55651805018077
eqtl-a-ENSG00000149485	0rr958	DKD	FADS1	Weighted median	3	-0.429442237130205	0.212253252612113	0.0430469693834837	-0.845458612249945	-0.0134258620104641	0.650872025748133	0.429360403110672	0.986663862881371
eqtl-a-ENSG00000149485	0rr958	DKD	FADS1	Inverse variance weighted	3	-0.42863064193322	0.208719318907149	0.0400122647944264	-0.837720506991232	-0.0195407768752076	0.651400484776479	0.432695727004779	0.98064890657528
eqtl-a-ENSG00000149485	0rr958	DKD	FADS1	Simple mode	3	-0.555004782513915	0.50823620345136	0.388825885236189	-1.55114774127858	0.44113817625075	0.574069515694424	0.212004507810612	1.55447547909702
eqtl-a-ENSG00000149485	0rr958	DKD	FADS1	Weighted mode	3	-0.418758454050651	0.207278573469668	0.180772906467335	-0.8250244580512	-0.0124924500501021	0.657863080240292	0.43822427422214	0.987585256684942
eqtl-a-ENSG00000151470	0rr958	DKD	C4orf33	MR Egger	4	-0.535679914379702	0.340539316989629	0.256349357262129	-1.20313697567937	0.13177714691997	0.585271220514642	0.300250853414599	1.14085404809725
eqtl-a-ENSG00000151470	0rr958	DKD	C4orf33	Weighted median	4	-0.469121066767013	0.188980386923568	0.013050814508504	-0.839522625137206	-0.0987195083968188	0.625551845032242	0.431916660379353	0.905996796881021
eqtl-a-ENSG00000151470	0rr958	DKD	C4orf33	Inverse variance weighted	4	-0.460320172156242	0.194109695627426	0.0177187564466317	-0.840775175585997	-0.0798651687264862	0.631081558414	0.431376001644411	0.923240819730482
eqtl-a-ENSG00000151470	0rr958	DKD	C4orf33	Simple mode	4	-0.451757685324872	0.288705058377608	0.215598829100743	-1.01761959974498	0.11410422909524	0.636508386362713	0.361454322892252	1.12086894595209
eqtl-a-ENSG00000151470	0rr958	DKD	C4orf33	Weighted mode	4	-0.466781494768096	0.214587026884247	0.117872790103078	-0.887372067461219	-0.0461909220749726	0.627017081958048	0.411736347610551	0.954859641002731
eqtl-a-ENSG00000152689	0rr958	DKD	RASGRP3	MR Egger	4	-0.181832615634991	0.380678589367812	0.68000675887334	-0.927962650795903	0.564297419525921	0.833740883925147	0.39535837347093	1.75821206321154
eqtl-a-ENSG00000152689	0rr958	DKD	RASGRP3	Weighted median	4	-0.387248594425075	0.220145519929328	0.0785677684491137	-0.818733813486558	0.0442366246364092	0.678922297648221	0.44098967633233	1.04522965271545
eqtl-a-ENSG00000152689	0rr958	DKD	RASGRP3	Inverse variance weighted	4	-0.458155284808106	0.199647899316883	0.0217436451553164	-0.849465167469197	-0.0668454021470164	0.632449258819934	0.427643588499514	0.935339791683414
eqtl-a-ENSG00000152689	0rr958	DKD	RASGRP3	Simple mode	4	-0.32200111753852	0.280346867728338	0.334004495915115	-0.871480978286063	0.227478743209023	0.724697380452212	0.418331550316088	1.25543075304139
eqtl-a-ENSG00000152689	0rr958	DKD	RASGRP3	Weighted mode	4	-0.376565708549083	0.213579103518144	0.176081437800576	-0.795180751444644	0.0420493343464788	0.68621402607732	0.451499618338386	1.04294593053748
eqtl-a-ENSG00000154016	0rr958	DKD	GRAP	MR Egger	3	1.14138320978882	0.494286784637836	0.260171999363462	0.172581111898662	2.11018530767898	3.13109633435086	1.18836820750749	8.24976988870142
eqtl-a-ENSG00000154016	0rr958	DKD	GRAP	Weighted median	3	0.639493347742045	0.295180393642304	0.0302768725847991	0.0609397762031282	1.21804691928096	1.89552026635419	1.06283490430637	3.38057873861824
eqtl-a-ENSG00000154016	0rr958	DKD	GRAP	Inverse variance weighted	3	0.63112550324957	0.282759214401763	0.025613341588529	0.0769174430221132	1.18533356347703	1.87972502575772	1.07995291506328	3.27177798511044
eqtl-a-ENSG00000154016	0rr958	DKD	GRAP	Simple mode	3	0.869212936054833	0.454343521894239	0.1958579257495	-0.0213003668578761	1.75972623896754	2.38503294116664	0.978924883814166	5.81084639332739
eqtl-a-ENSG00000154016	0rr958	DKD	GRAP	Weighted mode	3	0.687990028009527	0.304843339696546	0.152622162747904	0.0904970822042974	1.28548297381476	1.98971224546022	1.0947183134726	3.61641416884312
eqtl-a-ENSG00000157827	0rr958	DKD	FMNL2	MR Egger	5	1.61623885471974	1.29562293876363	0.300737602818276	-0.923182105256976	4.15565981469645	5.03412060605003	0.39725292707127	63.794042911384
eqtl-a-ENSG00000157827	0rr958	DKD	FMNL2	Weighted median	5	1.47409092155125	0.618380758154925	0.017135298108273	0.262064635567596	2.6861172075349	4.3670639641263	1.29961054077967	14.6745867845371
eqtl-a-ENSG00000157827	0rr958	DKD	FMNL2	Inverse variance weighted	5	1.25282850135384	0.510945062210767	0.0142071455035171	0.251376179420732	2.25428082328694	3.50022937252027	1.28579368248831	9.52843821455393
eqtl-a-ENSG00000157827	0rr958	DKD	FMNL2	Simple mode	5	1.6164227464824	0.868184039820021	0.13610968232392	-0.0852179715648456	3.31806346452964	5.03504642448429	0.918312096659907	27.6068371405772
eqtl-a-ENSG00000157827	0rr958	DKD	FMNL2	Weighted mode	5	1.55368630777748	0.68777146717908	0.0867749212301828	0.205654232106482	2.90171838344848	4.72887016290574	1.22832841403191	18.2054023680993
eqtl-a-ENSG00000158470	0rr958	DKD	B4GALT5	MR Egger	3	0.528885804505889	1.55640792008766	0.791462579212967	-2.52167371886593	3.5794453278777	1.69704042005806	0.0803250526220725	35.8536483114544
eqtl-a-ENSG00000158470	0rr958	DKD	B4GALT5	Weighted median	3	1.36876720933729	0.578414237523295	0.0179613752174554	0.235075303791634	2.50245911488295	3.93050222106965	1.26500402474577	12.2124889783953
eqtl-a-ENSG00000158470	0rr958	DKD	B4GALT5	Inverse variance weighted	3	1.30285822537352	0.537475733633685	0.0153492648684697	0.249405787451494	2.35631066329554	3.67979934681959	1.28326265931499	10.5519498557544
eqtl-a-ENSG00000158470	0rr958	DKD	B4GALT5	Simple mode	3	1.63507770753266	0.870726093735564	0.201193868117763	-0.0715454361890473	3.34170085125437	5.1298566100394	0.930953977632972	28.2671640830991
eqtl-a-ENSG00000158470	0rr958	DKD	B4GALT5	Weighted mode	3	1.3685423787681	0.58670960799994	0.144888885172158	0.218591547088218	2.51849321044798	3.92961862335169	1.24432292555371	12.4098834859295
eqtl-a-ENSG00000158517	0rr958	DKD	NCF1	MR Egger	6	-1.52844226412871	3.23020089645704	0.66075588225092	-7.8596360211845	4.80275149292708	0.216873235545209	0.000386014346850183	121.845212955523
eqtl-a-ENSG00000158517	0rr958	DKD	NCF1	Weighted median	6	-1.88782432115636	0.610435906842	0.00198422066159891	-3.08427869856668	-0.691369943746043	0.151400850389304	0.0457630309381909	0.500889408517626
eqtl-a-ENSG00000158517	0rr958	DKD	NCF1	Inverse variance weighted	6	-1.60730592377345	0.50661195077567	0.00151050892838295	-2.60026534729377	-0.614346500253141	0.200426852592889	0.0742538725358961	0.540994319466263
eqtl-a-ENSG00000158517	0rr958	DKD	NCF1	Simple mode	6	-2.19450599805718	0.865832367287925	0.0522386890764207	-3.89153743794152	-0.49747455817285	0.111413586440739	0.0204139367383228	0.608064353422103
eqtl-a-ENSG00000158517	0rr958	DKD	NCF1	Weighted mode	6	-1.98051829668442	0.777740995815546	0.0514847494570596	-3.50489064848289	-0.456145944885948	0.137997695024641	0.0300500591840751	0.633721341960142
eqtl-a-ENSG00000160284	0rr958	DKD	SPATC1L	MR Egger	3	-0.46744205889921	0.974147123550114	0.715178846396647	-2.37677042105743	1.44188630325901	0.62660303373187	0.0928499600862066	4.22866484290832
eqtl-a-ENSG00000160284	0rr958	DKD	SPATC1L	Weighted median	3	-0.676110010628545	0.262910563600538	0.0101219539674821	-1.1914147152856	-0.160805305971491	0.508591565124875	0.303791181887872	0.851457828725398
eqtl-a-ENSG00000160284	0rr958	DKD	SPATC1L	Inverse variance weighted	3	-0.675841817972227	0.253233964654006	0.00761129080460573	-1.17218038869408	-0.179503247250376	0.508727983940152	0.309690957916767	0.835685237259551
eqtl-a-ENSG00000160284	0rr958	DKD	SPATC1L	Simple mode	3	-0.557992340248555	0.342791682214616	0.24510644378881	-1.2298640373892	0.113879356892092	0.572357009252272	0.292332321244596	1.12061692202042
eqtl-a-ENSG00000160284	0rr958	DKD	SPATC1L	Weighted mode	3	-0.718488568163879	0.301507369466666	0.140036629404574	-1.30944301231855	-0.127534124009213	0.487488505070947	0.269970384693924	0.880263377206111
eqtl-a-ENSG00000160298	0rr958	DKD	C21orf58	MR Egger	3	0.282286152752869	0.851781631722957	0.796271743382627	-1.38720584542413	1.95177815092986	1.32615814950202	0.24977223274285	7.04119676626053
eqtl-a-ENSG00000160298	0rr958	DKD	C21orf58	Weighted median	3	0.743172260472475	0.396099555806545	0.0606242619001013	-0.0331828689083528	1.5195273898533	2.10259492498759	0.967361643045611	4.57006482566843
eqtl-a-ENSG00000160298	0rr958	DKD	C21orf58	Inverse variance weighted	3	0.828977605671297	0.361524004349865	0.021847517068252	0.120390557145562	1.53756465419703	2.29097526237362	1.12793728953386	4.65324420205749
eqtl-a-ENSG00000160298	0rr958	DKD	C21orf58	Simple mode	3	0.825132384314289	0.559156237705102	0.278018118222853	-0.270813841587711	1.92107861021629	2.28218287054627	0.762758477096261	6.82831959395909
eqtl-a-ENSG00000160298	0rr958	DKD	C21orf58	Weighted mode	3	0.6948762396955	0.415709708334391	0.236575850386638	-0.119914788639906	1.50966726803091	2.00346110964044	0.886996015633911	4.52522485681417
eqtl-a-ENSG00000163565	0rr958	DKD	IFI16	MR Egger	3	0.577098091952228	0.553752882190126	0.486859531675372	-0.508257557140419	1.66245374104487	1.78086302436284	0.60154282015992	5.27223167703944
eqtl-a-ENSG00000163565	0rr958	DKD	IFI16	Weighted median	3	0.800828589371789	0.306993372644099	0.00909085313584747	0.199121578989355	1.40253559975422	2.22738575224743	1.22033032340851	4.06549537788879
eqtl-a-ENSG00000163565	0rr958	DKD	IFI16	Inverse variance weighted	3	0.852638982927183	0.28939627962928	0.00321633649168561	0.285422274853795	1.41985569100057	2.34582929411556	1.33032367176313	4.13652345961602
eqtl-a-ENSG00000163565	0rr958	DKD	IFI16	Simple mode	3	0.491825701095523	0.551337303916195	0.466489336608143	-0.588795414580219	1.57244681677126	1.63529906352825	0.554995421632678	4.81842358142242
eqtl-a-ENSG00000163565	0rr958	DKD	IFI16	Weighted mode	3	0.785431299939546	0.316637357711778	0.131268893129013	0.164822078824462	1.40604052105463	2.19335272965891	1.17918329836758	4.07976961966987
eqtl-a-ENSG00000164649	0rr958	DKD	CDCA7L	MR Egger	4	-0.495075335898267	0.543777109852454	0.458695327026604	-1.56087847120908	0.570727799412543	0.609524986454216	0.209951553770717	1.76955446358707
eqtl-a-ENSG00000164649	0rr958	DKD	CDCA7L	Weighted median	4	-0.548981591950658	0.302374849187057	0.069436924107778	-1.14163629635729	0.0436731124559724	0.577537680006214	0.319296131034723	1.04464081899786
eqtl-a-ENSG00000164649	0rr958	DKD	CDCA7L	Inverse variance weighted	4	-0.57451261659789	0.290895085373679	0.0482701676811819	-1.1446669839303	-0.00435824926547979	0.562979188664341	0.318329909116234	0.995651234120861
eqtl-a-ENSG00000164649	0rr958	DKD	CDCA7L	Simple mode	4	-0.500254499677609	0.402841736143163	0.302542875706438	-1.28982430251821	0.28931530316299	0.606376317496132	0.275319151722151	1.33551275354517
eqtl-a-ENSG00000164649	0rr958	DKD	CDCA7L	Weighted mode	4	-0.508654702686128	0.305264236831496	0.19424863709298	-1.10697260687586	0.0896632015036037	0.601303967541107	0.330558177355034	1.09380582950256
eqtl-a-ENSG00000165626	0rr958	DKD	BEND7	MR Egger	3	-1.54420477715883	0.724679078465987	0.279335244149059	-2.96457577095217	-0.123833783365499	0.213481569160099	0.0515823473342201	0.88352668551056
eqtl-a-ENSG00000165626	0rr958	DKD	BEND7	Weighted median	3	-0.949967115705246	0.382413945305098	0.0129867280308808	-1.69949844850324	-0.200435782907254	0.386753741369419	0.182775172228876	0.818374041940101
eqtl-a-ENSG00000165626	0rr958	DKD	BEND7	Inverse variance weighted	3	-0.967656259853781	0.382156288137249	0.0113383069895749	-1.71668258460279	-0.218629935104773	0.379972552226349	0.179661171131592	0.803619054334536
eqtl-a-ENSG00000165626	0rr958	DKD	BEND7	Simple mode	3	-0.491280051233193	0.694592940679537	0.552692682414181	-1.85268221496509	0.8701221124987	0.611842702702686	0.156815987531596	2.38720234296966
eqtl-a-ENSG00000165626	0rr958	DKD	BEND7	Weighted mode	3	-0.980931328189381	0.396818990287944	0.132006487704885	-1.75869654915375	-0.203166107225011	0.374961723761939	0.172269262060659	0.816142662972682
eqtl-a-ENSG00000165879	0rr958	DKD	FRAT1	MR Egger	4	-1.17567642326023	0.605653741050631	0.191750247163258	-2.36275775571946	0.01140490919901	0.308610157980852	0.094160193999051	1.01147019312562
eqtl-a-ENSG00000165879	0rr958	DKD	FRAT1	Weighted median	4	-0.847027886458935	0.376249011930863	0.0243701622166382	-1.58447594984343	-0.109579823074444	0.428687147303361	0.205055224187046	0.896210623219535
eqtl-a-ENSG00000165879	0rr958	DKD	FRAT1	Inverse variance weighted	4	-0.789345549425482	0.342013166482786	0.0210025256109412	-1.45969135573174	-0.118999743119222	0.4541419114827	0.232307964187537	0.887808028822738
eqtl-a-ENSG00000165879	0rr958	DKD	FRAT1	Simple mode	4	-0.901848834145302	0.575308485444708	0.214971503239839	-2.02945346561693	0.225755797326327	0.405818674308899	0.131407320145042	1.25326957612449
eqtl-a-ENSG00000165879	0rr958	DKD	FRAT1	Weighted mode	4	-0.864830034006363	0.40605854402758	0.123032601678045	-1.66070478030042	-0.0689552877123057	0.421123123154941	0.190005021105379	0.933368412182196
eqtl-a-ENSG00000166405	0rr958	DKD	RIC3	MR Egger	6	-1.1093098168215	0.63993865541146	0.158041266397078	-2.36358958142796	0.144969947784959	0.329786495637678	0.0940819016962546	1.15600482924028
eqtl-a-ENSG00000166405	0rr958	DKD	RIC3	Weighted median	6	-0.622883748301617	0.352909168451747	0.0775642105182613	-1.31458571846704	0.0688182218638068	0.536395375861967	0.268585570235625	1.07124146317201
eqtl-a-ENSG00000166405	0rr958	DKD	RIC3	Inverse variance weighted	6	-0.647040204482208	0.320894368211657	0.043761812243306	-1.27599316617706	-0.0180872427873601	0.523593214431016	0.279153584601763	0.982075349629856
eqtl-a-ENSG00000166405	0rr958	DKD	RIC3	Simple mode	6	-0.283214318408142	0.565324895548844	0.637658821595296	-1.39125111368388	0.824822476867593	0.753358312002522	0.248763877965432	2.28147571466206
eqtl-a-ENSG00000166405	0rr958	DKD	RIC3	Weighted mode	6	-0.794456771978539	0.38032281315663	0.0910267900803638	-1.53988948576553	-0.0490240581915443	0.451826613145497	0.214404794899495	0.952158222218059
eqtl-a-ENSG00000166669	0rr958	DKD	ATF7IP2	MR Egger	4	0.407141936151112	0.403859648232799	0.419534221021029	-0.384422974385174	1.1987068466874	1.50251735205784	0.680843386954026	3.31582627736874
eqtl-a-ENSG00000166669	0rr958	DKD	ATF7IP2	Weighted median	4	0.4526292243241	0.189177524785886	0.0167287266258345	0.081841275743764	0.823417172904435	1.57244105552029	1.08528353533589	2.27827179956297
eqtl-a-ENSG00000166669	0rr958	DKD	ATF7IP2	Inverse variance weighted	4	0.468752986830057	0.232634348222371	0.0439070024020315	0.0127896643142111	0.924716309345904	1.5980002228986	1.01287180186789	2.52115293137269
eqtl-a-ENSG00000166669	0rr958	DKD	ATF7IP2	Simple mode	4	1.53395810859428	0.741166347250219	0.130285271625372	0.0812720679838559	2.98664414920471	4.63649229106543	1.08466595930708	19.8190609566489
eqtl-a-ENSG00000166669	0rr958	DKD	ATF7IP2	Weighted mode	4	0.424098479110058	0.19534094996515	0.118337267116403	0.0412302171783651	0.806966741041751	1.52821208333984	1.04209198540866	2.24109983030917
eqtl-a-ENSG00000168546	0rr958	DKD	GFRA2	MR Egger	3	-0.530866986901998	0.448670083728467	0.446703532094831	-1.41026035100979	0.348526377205798	0.588094878032532	0.244079728476755	1.41697791834866
eqtl-a-ENSG00000168546	0rr958	DKD	GFRA2	Weighted median	3	-0.519524049333024	0.204711925258203	0.0111542177026835	-0.920759422839102	-0.118288675826946	0.5948035777703	0.398216511511371	0.888439544572342
eqtl-a-ENSG00000168546	0rr958	DKD	GFRA2	Inverse variance weighted	3	-0.517986117507122	0.195104481408839	0.00793280292925438	-0.900390901068446	-0.135581333945797	0.595719048908371	0.406410762284825	0.87320813857676
eqtl-a-ENSG00000168546	0rr958	DKD	GFRA2	Simple mode	3	-0.506675758626415	0.263293956706852	0.19419582814863	-1.02273191377185	0.00938039651901523	0.60249509265201	0.359611170289061	1.00942453032805
eqtl-a-ENSG00000168546	0rr958	DKD	GFRA2	Weighted mode	3	-0.512041942347038	0.222868678730892	0.148401948392862	-0.948864552659586	-0.0752193320344904	0.599270652500747	0.387180396916521	0.927540024775845
eqtl-a-ENSG00000172243	0rr958	DKD	CLEC7A	MR Egger	3	-0.825565445607648	1.43089624376708	0.666854523758146	-3.63012208339112	1.97899119217583	0.437987264458299	0.0265129474207771	7.23544013357536
eqtl-a-ENSG00000172243	0rr958	DKD	CLEC7A	Weighted median	3	-1.1244712877416	0.602393142721402	0.0619472031475485	-2.30516184747555	0.056219271992344	0.324824160481691	0.0997426562500696	1.05782961071444
eqtl-a-ENSG00000172243	0rr958	DKD	CLEC7A	Inverse variance weighted	3	-1.16153695177251	0.570303135181915	0.0416800167186724	-2.27933109672906	-0.0437428068159575	0.313004737813402	0.10235264784367	0.95720011116152
eqtl-a-ENSG00000172243	0rr958	DKD	CLEC7A	Simple mode	3	-1.06570984228005	0.822504435152265	0.324466221443891	-2.67781853517849	0.546398850618393	0.344483239190307	0.0687128855205933	1.72702254000789
eqtl-a-ENSG00000172243	0rr958	DKD	CLEC7A	Weighted mode	3	-1.13381592942087	0.688563104509071	0.241382843161385	-2.48339961425864	0.215767755416914	0.32180293322133	0.0834590143065055	1.24081417316451
eqtl-a-ENSG00000176903	0rr958	DKD	PNMA1	MR Egger	4	0.567537514615219	0.717486940809468	0.511844015470369	-0.838736889371337	1.97381191860178	1.76391807650441	0.432256166110718	7.19806268725862
eqtl-a-ENSG00000176903	0rr958	DKD	PNMA1	Weighted median	4	0.808584197936103	0.332114840743025	0.0149061008436641	0.157639110079773	1.45952928579243	2.24472764580732	1.17074360889116	4.30393312898291
eqtl-a-ENSG00000176903	0rr958	DKD	PNMA1	Inverse variance weighted	4	0.894244580651931	0.290288270030828	0.00206625710201085	0.325279571391508	1.46320958991235	2.44548772277628	1.38441763544741	4.31980209520865
eqtl-a-ENSG00000176903	0rr958	DKD	PNMA1	Simple mode	4	0.796229700334768	0.393722968508293	0.136351810698785	0.0245326820585144	1.56792671861102	2.21716577062345	1.02483608431276	4.79669298307423
eqtl-a-ENSG00000176903	0rr958	DKD	PNMA1	Weighted mode	4	0.808153041000806	0.343503658591789	0.100062348283072	0.134885870160899	1.48142021184071	2.24376002452827	1.14440616600614	4.39918902677786
eqtl-a-ENSG00000179299	0rr958	DKD	NSUN7	MR Egger	4	0.363590277861373	0.438863962798275	0.49452624544665	-0.496583089223247	1.22376364494599	1.43848471436718	0.608606665603859	3.39995992553735
eqtl-a-ENSG00000179299	0rr958	DKD	NSUN7	Weighted median	4	0.595195012562884	0.277310120779407	0.0318478152100296	0.0516671758352458	1.13872284929052	1.81338454324825	1.05302521194745	3.12277755972265
eqtl-a-ENSG00000179299	0rr958	DKD	NSUN7	Inverse variance weighted	4	0.661340032398352	0.26372380987674	0.0121520005906523	0.144441365039941	1.17823869975676	1.93738675673097	1.15539394649965	3.24864731767718
eqtl-a-ENSG00000179299	0rr958	DKD	NSUN7	Simple mode	4	0.592489264391844	0.603099657905524	0.398341085176978	-0.589586065102984	1.77456459388667	1.80848461331459	0.55455678763838	5.89771267704392
eqtl-a-ENSG00000179299	0rr958	DKD	NSUN7	Weighted mode	4	0.575627151417341	0.287987429520094	0.139489099475027	0.0111717895579564	1.14008251327673	1.77824540640538	1.01123442703919	3.12702637573403
eqtl-a-ENSG00000179855	0rr958	DKD	GIPC3	MR Egger	3	-1.80255415910706	0.5513548511037	0.188972454968114	-2.88320966727031	-0.721898650943807	0.164877227284643	0.0559548777631813	0.48582896011542
eqtl-a-ENSG00000179855	0rr958	DKD	GIPC3	Weighted median	3	-1.05437682916608	0.369903047041404	0.00436623542068663	-1.77938680136724	-0.329366856964931	0.348409478294384	0.168741587661445	0.719379059114426
eqtl-a-ENSG00000179855	0rr958	DKD	GIPC3	Inverse variance weighted	3	-1.0428535235782	0.460038200690644	0.0233972747597469	-1.94452839693187	-0.14117865022454	0.352447528341685	0.143054672454678	0.868334169745608
eqtl-a-ENSG00000179855	0rr958	DKD	GIPC3	Simple mode	3	-0.09360929366051	0.844717938495704	0.921879862931639	-1.74925645311209	1.56203786579107	0.910638484973741	0.173903200573709	4.7685289723221
eqtl-a-ENSG00000179855	0rr958	DKD	GIPC3	Weighted mode	3	-1.41728510503115	0.418605249051856	0.0772613128448573	-2.23775139317279	-0.596818816889515	0.242371136667372	0.106698157040341	0.550560286315197
eqtl-a-ENSG00000180875	0rr958	DKD	GREM2	MR Egger	3	-2.31942363780207	1.27949511397528	0.320922692031499	-4.82723406119362	0.188386785589492	0.0983302431102132	0.00800864207334997	1.20730039144691
eqtl-a-ENSG00000180875	0rr958	DKD	GREM2	Weighted median	3	-1.26071125468936	0.448271918505319	0.0049176274532553	-2.13932421495979	-0.382098294418936	0.283452347974167	0.11773437927628	0.682427971047664
eqtl-a-ENSG00000180875	0rr958	DKD	GREM2	Inverse variance weighted	3	-1.10728055304267	0.428518382598187	0.00976690286967008	-1.94717658293512	-0.267384523150229	0.330456398903355	0.142676338244165	0.765378709042099
eqtl-a-ENSG00000180875	0rr958	DKD	GREM2	Simple mode	3	-1.22912119654671	0.729547271539607	0.234072323775564	-2.65903384876434	0.200791455670916	0.292549558308689	0.0700158349625636	1.22236982694514
eqtl-a-ENSG00000180875	0rr958	DKD	GREM2	Weighted mode	3	-1.33406427914972	0.515269862246586	0.122389482129917	-2.34399320915302	-0.324135349146407	0.263404533290832	0.0959437488093131	0.723152357701351
eqtl-a-ENSG00000181220	0rr958	DKD	ZNF746	MR Egger	3	0.721483764369717	0.783574033365677	0.526248487816239	-0.81432134102701	2.25728886976644	2.05748376803632	0.442939830470695	9.55714335112841
eqtl-a-ENSG00000181220	0rr958	DKD	ZNF746	Weighted median	3	0.803599287847234	0.379015952554954	0.0339870328519219	0.0607280208395242	1.54647055485494	2.23356572402108	1.06260986714201	4.69487061788695
eqtl-a-ENSG00000181220	0rr958	DKD	ZNF746	Inverse variance weighted	3	0.8086601059369	0.360206843965862	0.0247688915787926	0.102654691763811	1.51466552010999	2.24489804506249	1.10810870394213	4.54789969142648
eqtl-a-ENSG00000181220	0rr958	DKD	ZNF746	Simple mode	3	0.505130503492037	0.521041965967392	0.434584398279027	-0.516111749804051	1.52637275678812	1.65720177696833	0.596836692564121	4.60145591550062
eqtl-a-ENSG00000181220	0rr958	DKD	ZNF746	Weighted mode	3	0.704753326189254	0.38109916918392	0.205656634025644	-0.0422010454112294	1.45170769778974	2.02334751651663	0.958677023580238	4.27040084605863
eqtl-a-ENSG00000183092	0rr958	DKD	BEGAIN	MR Egger	3	-0.795660541921435	0.334609148437547	0.253431414467173	-1.45149447285903	-0.139826610983843	0.45128304508028	0.234219990984666	0.86950898563677
eqtl-a-ENSG00000183092	0rr958	DKD	BEGAIN	Weighted median	3	-0.531678948922204	0.146425909839483	0.000282276844486749	-0.818673732207592	-0.244684165636817	0.587617561135112	0.441016172352044	0.78295178227329
eqtl-a-ENSG00000183092	0rr958	DKD	BEGAIN	Inverse variance weighted	3	-0.497664308795141	0.14500777482183	0.000599183734079635	-0.781879547445927	-0.213449070144355	0.607948983778725	0.45754522465556	0.807793299899088
eqtl-a-ENSG00000183092	0rr958	DKD	BEGAIN	Simple mode	3	-0.544590983109374	0.169468818133524	0.084712892209565	-0.876749866651082	-0.212432099567667	0.580078996931999	0.416133204582757	0.808615219780461
eqtl-a-ENSG00000183092	0rr958	DKD	BEGAIN	Weighted mode	3	-0.53146275852014	0.156510504348953	0.0768592397724333	-0.838223347044088	-0.224702169996192	0.587744612145024	0.432478204956524	0.798754076266644
eqtl-a-ENSG00000184292	0rr958	DKD	TACSTD2	MR Egger	4	-0.647896469029067	0.862111778602532	0.53073685044919	-2.33763555509003	1.0418426170319	0.523145072016135	0.0965556691013767	2.83443498369237
eqtl-a-ENSG00000184292	0rr958	DKD	TACSTD2	Weighted median	4	-0.811775030696016	0.503786145994524	0.107103793960134	-1.79919587684528	0.175645815453252	0.444069129900264	0.165431862341674	1.19201579030222
eqtl-a-ENSG00000184292	0rr958	DKD	TACSTD2	Inverse variance weighted	4	-1.05894163430012	0.440111398106686	0.0161248935321988	-1.92155997458923	-0.19632329401102	0.346822681383858	0.14637843728764	0.821746525999057
eqtl-a-ENSG00000184292	0rr958	DKD	TACSTD2	Simple mode	4	-0.840361906487054	0.669162530131991	0.298078913522295	-2.15192046554576	0.471196652571648	0.431554312858636	0.116260668632154	1.60190997641813
eqtl-a-ENSG00000184292	0rr958	DKD	TACSTD2	Weighted mode	4	-0.80193914555287	0.554470464438995	0.243872787486328	-1.8887012558533	0.284822964747561	0.448458494111466	0.15126813992816	1.32952663420227
eqtl-a-ENSG00000185596	0rr958	DKD	WASH3P	MR Egger	3	0.354520105679263	0.722616464583858	0.709634949854951	-1.0618081649051	1.77084837626362	1.42549640248255	0.34582992711321	5.87583616736992
eqtl-a-ENSG00000185596	0rr958	DKD	WASH3P	Weighted median	3	0.519613379114804	0.262812613033178	0.0480275061631793	0.00450065756977469	1.03472610065983	1.68137746837497	1.00451080074033	2.81433528546982
eqtl-a-ENSG00000185596	0rr958	DKD	WASH3P	Inverse variance weighted	3	0.534878147042986	0.242829486599894	0.0276165866304934	0.0589323533071939	1.01082394077878	1.70724019731265	1.06070348523035	2.74786415987608
eqtl-a-ENSG00000185596	0rr958	DKD	WASH3P	Simple mode	3	0.519283311794886	0.290757007210757	0.216022667229204	-0.0506004223381974	1.08916704592797	1.6808225921985	0.950658456533607	2.97179767037081
eqtl-a-ENSG00000185596	0rr958	DKD	WASH3P	Weighted mode	3	0.51743373804808	0.281744659147985	0.20768777779484	-0.0347857938819708	1.06965326997813	1.67771666006962	0.965812276999958	2.91436882560491
eqtl-a-ENSG00000185614	0rr958	DKD	INKA1	MR Egger	3	-3.32425722394695	1.22893657477384	0.225430296944359	-5.73297291050367	-0.915541537390231	0.0359992482046968	0.00323743829854145	0.400299790080084
eqtl-a-ENSG00000185614	0rr958	DKD	INKA1	Weighted median	3	-1.61163920552331	0.564102246132279	0.00427668015693176	-2.71727960794258	-0.505998803104045	0.19956022559592	0.0660542035604603	0.602903093115684
eqtl-a-ENSG00000185614	0rr958	DKD	INKA1	Inverse variance weighted	3	-1.57044146319495	0.601093960519054	0.00898461751964487	-2.74858562581229	-0.392297300577602	0.207953358336078	0.0640183430960143	0.675503256596242
eqtl-a-ENSG00000185614	0rr958	DKD	INKA1	Simple mode	3	-0.322939702082204	1.0834700859199	0.79376996416788	-2.4465410704852	1.8006616663208	0.724017509800025	0.0865925867449299	6.05365163695981
eqtl-a-ENSG00000185614	0rr958	DKD	INKA1	Weighted mode	3	-1.92739166720097	0.624049132480728	0.0907835226644971	-3.15052796686319	-0.704255367538741	0.145527287470644	0.04282950833548	0.494476640559971
eqtl-a-ENSG00000185745	0rr958	DKD	IFIT1	MR Egger	7	0.405775348195682	0.726606650644081	0.600618482589603	-1.01837368706672	1.82992438345808	1.50046543232543	0.361181857514229	6.23341529139468
eqtl-a-ENSG00000185745	0rr958	DKD	IFIT1	Weighted median	7	0.453445543814893	0.307948221296073	0.140893103011541	-0.15013296992541	1.0570240575552	1.5737251938643	0.860593535758385	2.87779408384791
eqtl-a-ENSG00000185745	0rr958	DKD	IFIT1	Inverse variance weighted	7	0.482997828770979	0.240728643868922	0.0448136424816585	0.0111696867878922	0.954825970754065	1.62092638560584	1.01123230064794	2.59821837758716
eqtl-a-ENSG00000185745	0rr958	DKD	IFIT1	Simple mode	7	1.04731285706668	0.457250750655837	0.0619052920432165	0.151101385781239	1.94352432835212	2.84998250899412	1.16311457538405	6.98331916173477
eqtl-a-ENSG00000185745	0rr958	DKD	IFIT1	Weighted mode	7	0.459102682528035	0.325652085299458	0.208270354663116	-0.179175404658903	1.09738076971497	1.58265320527143	0.835959255388342	2.99630771716539
eqtl-a-ENSG00000185920	0rr958	DKD	PTCH1	MR Egger	3	-0.189675891750685	0.355951715799113	0.68831330635323	-0.887341254716947	0.507989471215577	0.827227201659652	0.411749034532795	1.66194644255117
eqtl-a-ENSG00000185920	0rr958	DKD	PTCH1	Weighted median	3	-0.525890569770781	0.224727973369316	0.0192775115389245	-0.966357397574641	-0.0854237419669208	0.591028777557517	0.380466404895417	0.91812315465055
eqtl-a-ENSG00000185920	0rr958	DKD	PTCH1	Inverse variance weighted	3	-0.565702998410611	0.224918845012784	0.0118984202383062	-1.00654393463567	-0.124862062185554	0.567960730888525	0.36547992186625	0.882618640674543
eqtl-a-ENSG00000185920	0rr958	DKD	PTCH1	Simple mode	3	-0.876048749232083	0.660119564937062	0.315707417702509	-2.16988309650873	0.417785598044558	0.416425065123412	0.114190965453109	1.51859504974802
eqtl-a-ENSG00000185920	0rr958	DKD	PTCH1	Weighted mode	3	-0.482425405333463	0.229196198068339	0.169952632365667	-0.931649953547407	-0.033200857119519	0.617284409821671	0.393903251838278	0.967344242096609
eqtl-a-ENSG00000186088	0rr958	DKD	GSAP	MR Egger	4	0.0199346634053459	0.604185018073987	0.976675851726033	-1.16426797201967	1.20413729883036	1.02013468572284	0.312151081743564	3.33388169344796
eqtl-a-ENSG00000186088	0rr958	DKD	GSAP	Weighted median	4	0.513720371443049	0.247884739017154	0.0382266353829833	0.0278662829694276	0.999574459916671	1.67149823584138	1.02825817959782	2.71712533666751
eqtl-a-ENSG00000186088	0rr958	DKD	GSAP	Inverse variance weighted	4	0.539304031462055	0.248001501503333	0.0296601145311256	0.0532210885155224	1.02538697440859	1.7148129908945	1.05466279317655	2.78817420389295
eqtl-a-ENSG00000186088	0rr958	DKD	GSAP	Simple mode	4	0.835763944907576	0.413528157990606	0.136516797338532	0.0252487552459876	1.64627913456916	2.30657547197177	1.02557020476491	5.18764135617746
eqtl-a-ENSG00000186088	0rr958	DKD	GSAP	Weighted mode	4	0.484093855680761	0.264564264074684	0.164706228163649	-0.0344521019056194	1.00263981326714	1.6227039384882	0.966134614585197	2.72546706456184
eqtl-a-ENSG00000186792	0rr958	DKD	HYAL3	MR Egger	3	-0.94030698560154	0.427620146174347	0.271716130035715	-1.77844247210326	-0.102171499099819	0.390507936642037	0.168901010542722	0.902874696192822
eqtl-a-ENSG00000186792	0rr958	DKD	HYAL3	Weighted median	3	-0.547819827013437	0.194477913584194	0.0048493508231749	-0.928996537638458	-0.166643116388417	0.578209032934406	0.394949828881335	0.846501660005507
eqtl-a-ENSG00000186792	0rr958	DKD	HYAL3	Inverse variance weighted	3	-0.52618841869015	0.190889899391348	0.00584232280470871	-0.900332621497191	-0.152044215883109	0.59085276648846	0.406434448420006	0.858950300655378
eqtl-a-ENSG00000186792	0rr958	DKD	HYAL3	Simple mode	3	-0.531164635076353	0.244913581523564	0.162352164794863	-1.01119525486254	-0.0511340152901677	0.587919858714121	0.36378390512938	0.950151327193823
eqtl-a-ENSG00000186792	0rr958	DKD	HYAL3	Weighted mode	3	-0.560734011859826	0.213411406630259	0.119447371447701	-0.979020368855133	-0.142447654864519	0.570789943459995	0.375678945440418	0.867232948530345
eqtl-a-ENSG00000187189	0rr958	DKD	TSPYL4	MR Egger	3	-1.5928686904742	1.14911484037535	0.397857093495976	-3.84513377760989	0.659396396661492	0.203341450563786	0.0213835407308338	1.93362483967697
eqtl-a-ENSG00000187189	0rr958	DKD	TSPYL4	Weighted median	3	-1.17468998805512	0.476015903413427	0.0135963850998353	-2.10768115874544	-0.241698817364802	0.308914732101958	0.121519424233429	0.785292658450346
eqtl-a-ENSG00000187189	0rr958	DKD	TSPYL4	Inverse variance weighted	3	-1.18043136506191	0.473062457354745	0.0125851716989079	-2.10763378147721	-0.25322894864661	0.307146217873492	0.121525181628169	0.776290130901751
eqtl-a-ENSG00000187189	0rr958	DKD	TSPYL4	Simple mode	3	-0.885394546920564	0.875840638051869	0.418473978496081	-2.60204219750223	0.8312531036611	0.41255137029173	0.0741220516746462	2.29619430768943
eqtl-a-ENSG00000187189	0rr958	DKD	TSPYL4	Weighted mode	3	-1.19411018655474	0.467935253933728	0.125335042922466	-2.11126328426485	-0.276957088844634	0.302973424101706	0.121084905118415	0.758087026802748
eqtl-a-ENSG00000189430	0rr958	DKD	NCR1	MR Egger	3	0.472217395278798	3.37989096268305	0.911627481227033	-6.15236889157999	7.09680368213758	1.60354594915564	0.00212843376448617	1208.09942689207
eqtl-a-ENSG00000189430	0rr958	DKD	NCR1	Weighted median	3	1.28678669343691	0.707369971257602	0.0688940233094613	-0.0996584502279896	2.67323183710181	3.62113203367512	0.905146517833274	14.4867123133798
eqtl-a-ENSG00000189430	0rr958	DKD	NCR1	Inverse variance weighted	3	1.39707561115299	0.631487421612511	0.0269420082275909	0.159360264792471	2.63479095751351	4.0433583085352	1.17276037485622	13.9403980230872
eqtl-a-ENSG00000189430	0rr958	DKD	NCR1	Simple mode	3	1.24915707116431	0.763518089642913	0.243464724847552	-0.247338384535802	2.74565252686442	3.48740208638319	0.78087641231726	15.5747735752692
eqtl-a-ENSG00000189430	0rr958	DKD	NCR1	Weighted mode	3	1.26158799617389	0.752614833304397	0.23567663660125	-0.213537077102725	2.73671306945051	3.53102429063636	0.807722211595951	15.4361640203365
eqtl-a-ENSG00000196151	0rr958	DKD	WDSUB1	MR Egger	4	0.367366853155637	0.549811854251469	0.572813227917621	-0.710264381177242	1.44499808748852	1.44392753133566	0.491514233170069	4.24184403023725
eqtl-a-ENSG00000196151	0rr958	DKD	WDSUB1	Weighted median	4	0.522739333974965	0.23371656853112	0.0253100160448148	0.0646548596539695	0.980823808295961	1.68664160187928	1.06679076830292	2.66665214746415
eqtl-a-ENSG00000196151	0rr958	DKD	WDSUB1	Inverse variance weighted	4	0.519491581536677	0.240132251378101	0.0305137978911527	0.0488323688355984	0.990150794237755	1.68117269314223	1.05004431583464	2.69164032559954
eqtl-a-ENSG00000196151	0rr958	DKD	WDSUB1	Simple mode	4	0.338873414157076	0.368445663594615	0.425538910426024	-0.383280086488369	1.06102691480252	1.40336568773999	0.681621959446387	2.88933656880055
eqtl-a-ENSG00000196151	0rr958	DKD	WDSUB1	Weighted mode	4	0.518412752803714	0.240554561127911	0.120131892473707	0.0469258129930075	0.98989969261442	1.6793599737185	1.04804425492905	2.69096453519393
eqtl-a-ENSG00000196781	0rr958	DKD	TLE1	MR Egger	3	3.52170147666439	2.99166361725689	0.448307722296492	-2.34195921315912	9.38536216648789	33.8419608115942	0.0961390966110056	11912.721795249
eqtl-a-ENSG00000196781	0rr958	DKD	TLE1	Weighted median	3	1.85866444150021	0.742894180032343	0.0123520595731932	0.402591848636819	3.3147370343636	6.41516322169665	1.4956962965821	27.5151574922353
eqtl-a-ENSG00000196781	0rr958	DKD	TLE1	Inverse variance weighted	3	1.62924961704152	0.682801898076878	0.0170270345647767	0.290957896810838	2.9675413372722	5.10004629449744	1.3377082609804	19.4440544061185
eqtl-a-ENSG00000196781	0rr958	DKD	TLE1	Simple mode	3	1.92428143676142	1.00082261939196	0.194441721960895	-0.0373308972468129	3.88589377076965	6.85022457741921	0.963357310321118	48.7104589941155
eqtl-a-ENSG00000196781	0rr958	DKD	TLE1	Weighted mode	3	1.98953483159797	1.00748523217094	0.186982851905149	0.0148637765429325	3.964205886653	7.31213159851024	1.01497479182296	52.6784201387914
eqtl-a-ENSG00000198355	0rr958	DKD	PIM3	MR Egger	3	1.13916233769266	0.489155316334884	0.258207149113044	0.180417917676292	2.09790675770904	3.12415028586914	1.1977178059849	8.14909401857827
eqtl-a-ENSG00000198355	0rr958	DKD	PIM3	Weighted median	3	0.672847776472225	0.269754843891368	0.0126208108426792	0.144128282445144	1.20156727049931	1.95981048349337	1.15503226938523	3.32532452383762
eqtl-a-ENSG00000198355	0rr958	DKD	PIM3	Inverse variance weighted	3	0.589735090795478	0.293303009203911	0.0443604944572825	0.0148611927558134	1.16460898883514	1.80351058555532	1.01497216934755	3.20466957660622
eqtl-a-ENSG00000198355	0rr958	DKD	PIM3	Simple mode	3	0.565121973689342	0.468220280676235	0.350830338483808	-0.352589776436079	1.48283372381476	1.75966240214777	0.702865466221552	4.40541173004002
eqtl-a-ENSG00000198355	0rr958	DKD	PIM3	Weighted mode	3	0.708710320091291	0.277567021499892	0.125220447165221	0.164678957951502	1.25274168223108	2.0313697518017	1.17901454470092	3.49992549886792
eqtl-a-ENSG00000198948	0rr958	DKD	MFAP3L	MR Egger	5	-0.715866236924155	0.473845062404508	0.228016881149408	-1.64460255923699	0.212870085388681	0.488768539009768	0.19308928910006	1.2372239073393
eqtl-a-ENSG00000198948	0rr958	DKD	MFAP3L	Weighted median	5	-0.462239070992994	0.264593801863776	0.0806414689096167	-0.980842922645995	0.0563647806600082	0.629871737878504	0.374994873922185	1.05798354529085
eqtl-a-ENSG00000198948	0rr958	DKD	MFAP3L	Inverse variance weighted	5	-0.47273629820024	0.23303925625995	0.0425021705871761	-0.929493240469743	-0.0159793559307376	0.623294413366625	0.394753704894816	0.984147636657551
eqtl-a-ENSG00000198948	0rr958	DKD	MFAP3L	Simple mode	5	-0.130667185986222	0.407161548302355	0.764336860952734	-0.928703820658837	0.667369448686394	0.877509773347473	0.395065454324286	1.94910335462606
eqtl-a-ENSG00000198948	0rr958	DKD	MFAP3L	Weighted mode	5	-0.480837448659007	0.290745818363137	0.173509853940414	-1.05069925265076	0.0890243553327414	0.618265409406562	0.349693139744331	1.09310727899363
eqtl-a-ENSG00000203710	0rr958	DKD	CR1	MR Egger	4	0.172036412563085	2.77232226008139	0.956162682365252	-5.26171521719644	5.60578804232261	1.1877210803953	0.00518640128055889	271.996185505985
eqtl-a-ENSG00000203710	0rr958	DKD	CR1	Weighted median	4	2.26633308918582	0.974354562473039	0.0200194060883008	0.356598146738663	4.17606803163298	9.64397231083209	1.42846172249823	65.1093413755868
eqtl-a-ENSG00000203710	0rr958	DKD	CR1	Inverse variance weighted	4	1.92036877733063	0.853554934344861	0.0244586021078983	0.247401106014706	3.59333644864656	6.82347434801843	1.28069270331555	36.3551709614088
eqtl-a-ENSG00000203710	0rr958	DKD	CR1	Simple mode	4	2.21146242416962	1.28549190625913	0.183859902557412	-0.30810171209827	4.73102656043751	9.1290571895909	0.734840572031373	113.411926808069
eqtl-a-ENSG00000203710	0rr958	DKD	CR1	Weighted mode	4	2.27288165652247	1.08992493907709	0.128344393847744	0.136628775931371	4.40913453711357	9.70733374979608	1.14640249731996	82.1982931389498
eqtl-a-ENSG00000203875	0rr958	DKD	SNHG5	MR Egger	3	0.313682449768081	1.39438495311401	0.85913038808878	-2.41931205833537	3.04667695787153	1.36845511430491	0.0889828113914372	21.0452936986826
eqtl-a-ENSG00000203875	0rr958	DKD	SNHG5	Weighted median	3	0.376140092513859	0.187253618322836	0.0445668340210849	0.00912300060110022	0.743157184426618	1.45665118540408	1.00916474201016	2.10256322640903
eqtl-a-ENSG00000203875	0rr958	DKD	SNHG5	Inverse variance weighted	3	0.372600612126564	0.171890882910632	0.0301847329323426	0.0356944816217254	0.709506742631402	1.4515045107523	1.03633917745444	2.032988224868
eqtl-a-ENSG00000203875	0rr958	DKD	SNHG5	Simple mode	3	0.474574756814189	0.245703630745007	0.193154107541493	-0.00700435944602423	0.956153873074401	1.60733054577503	0.993020113906211	2.60167084956496
eqtl-a-ENSG00000203875	0rr958	DKD	SNHG5	Weighted mode	3	0.408486451222037	0.229953342535031	0.217651624187693	-0.0422221001466234	0.859195002590698	1.50453886795677	0.958656839101668	2.36125912095286
eqtl-a-ENSG00000204822	0rr958	DKD	MRPL53	MR Egger	3	0.352898263348898	0.421294932781887	0.556097001148623	-0.472839804903601	1.1786363316014	1.42318634585539	0.623229901555435	3.24993934016029
eqtl-a-ENSG00000204822	0rr958	DKD	MRPL53	Weighted median	3	0.476485383894867	0.206900040704047	0.0212803142881279	0.0709613041149356	0.882009463674798	1.61040449068947	1.0735396834964	2.41574919260217
eqtl-a-ENSG00000204822	0rr958	DKD	MRPL53	Inverse variance weighted	3	0.503159530540523	0.200646311797891	0.0121521890339073	0.109892759416657	0.896426301664389	1.65393869387134	1.11615836656609	2.45082891910827
eqtl-a-ENSG00000204822	0rr958	DKD	MRPL53	Simple mode	3	0.395941326367542	0.302043096382871	0.320195610190794	-0.196063142542886	0.987945795277969	1.48578213875874	0.821960332374045	2.68571180007983
eqtl-a-ENSG00000204822	0rr958	DKD	MRPL53	Weighted mode	3	0.480471029510849	0.216210671883465	0.156349466267168	0.0566981126192572	0.90424394640244	1.61683580023445	1.05833626380176	2.47006371635531
eqtl-a-ENSG00000211777	0rr958	DKD	TRAV3	MR Egger	5	6.48483300928189	3.31986962048014	0.14579720765228	-0.0221114468591805	12.991777465423	655.129554549365	0.978131219324333	438790.547489656
eqtl-a-ENSG00000211777	0rr958	DKD	TRAV3	Weighted median	5	1.90695305712026	0.853928408144763	0.0255388356276541	0.233253377156527	3.580652737084	6.73254383825528	1.2627013784828	35.8969644814136
eqtl-a-ENSG00000211777	0rr958	DKD	TRAV3	Inverse variance weighted	5	1.77850976888002	0.703333298794458	0.0114490078359766	0.399976503242885	3.15704303451716	5.92102614322891	1.49178964501051	23.5010014354627
eqtl-a-ENSG00000211777	0rr958	DKD	TRAV3	Simple mode	5	2.78917628692417	1.1902810530963	0.0790930612480374	0.456225422855419	5.12212715099292	16.2676144347359	1.5781060458444	167.69169606446
eqtl-a-ENSG00000211777	0rr958	DKD	TRAV3	Weighted mode	5	2.37336565488997	0.906410506696906	0.0588967813453549	0.59680106176403	4.1499302480159	10.7334566708581	1.81629926801448	63.4295758050537
eqtl-a-ENSG00000214548	0rr958	DKD	MEG3	MR Egger	8	-0.0160301048370125	0.42653194454242	0.971239846913377	-0.852032716140157	0.819972506466132	0.984097693508669	0.42654700114534	2.27043741432635
eqtl-a-ENSG00000214548	0rr958	DKD	MEG3	Weighted median	8	-0.363898651770375	0.251601364983487	0.148084609957456	-0.85703732713801	0.12924002359726	0.694961624304175	0.424417632108526	1.13796322941644
eqtl-a-ENSG00000214548	0rr958	DKD	MEG3	Inverse variance weighted	8	-0.453443675323773	0.206131121670128	0.0278223159905951	-0.857460673797224	-0.0494266768503215	0.635436143738253	0.424237994349067	0.951774942714603
eqtl-a-ENSG00000214548	0rr958	DKD	MEG3	Simple mode	8	-0.49456868028329	0.336098081488806	0.184629459222422	-1.15332092000135	0.164183559434769	0.609833883956791	0.315586988083105	1.17843060729707
eqtl-a-ENSG00000214548	0rr958	DKD	MEG3	Weighted mode	8	-0.326578860610709	0.253201432861356	0.238095214418229	-0.822853669018967	0.169695947797548	0.721387483747874	0.439176599945425	1.18494451155357
eqtl-a-ENSG00000231412	0rr958	DKD	LINC03078	MR Egger	3	0.385830246600923	0.917907979492158	0.746680069028761	-1.41326939320371	2.18492988640555	1.47083497038589	0.243346386157408	8.89002521989666
eqtl-a-ENSG00000231412	0rr958	DKD	LINC03078	Weighted median	3	0.524199540610824	0.191396263406398	0.00616604879655276	0.149062864334283	0.899336216887365	1.68910624614569	1.16074595643737	2.45797100988854
eqtl-a-ENSG00000231412	0rr958	DKD	LINC03078	Inverse variance weighted	3	0.512077234942923	0.183929317731162	0.00536768229516064	0.151575772189846	0.872578697696	1.66875399128181	1.16366647202604	2.39307391796766
eqtl-a-ENSG00000231412	0rr958	DKD	LINC03078	Simple mode	3	0.581816896311478	0.225535551750107	0.12312060058158	0.13976721488127	1.02386657774169	1.78928642712988	1.15000606339801	2.78393829407418
eqtl-a-ENSG00000231412	0rr958	DKD	LINC03078	Weighted mode	3	0.514314508013715	0.190219280031086	0.113890915375869	0.141484719152786	0.887144296874644	1.67249162914752	1.15198290085161	2.42818556377935
eqtl-a-ENSG00000243806	0rr958	DKD	RPL7P18	MR Egger	3	1.70330604249665	1.39394911097839	0.436623975828422	-1.028834215021	4.4354463000143	5.4920744423179	0.357423396611457	84.389779644869
eqtl-a-ENSG00000243806	0rr958	DKD	RPL7P18	Weighted median	3	0.65675092554935	0.245171282051424	0.00738990263241261	0.176215212728559	1.13728663837014	1.92851625131273	1.19269471411568	3.11829581162761
eqtl-a-ENSG00000243806	0rr958	DKD	RPL7P18	Inverse variance weighted	3	0.648954364754688	0.233682093963286	0.00548493192282973	0.190937460586648	1.10697126892273	1.91353891882557	1.21038375302439	3.02518204223313
eqtl-a-ENSG00000243806	0rr958	DKD	RPL7P18	Simple mode	3	0.795362006643341	0.303373905509794	0.11988188057671	0.200749151844145	1.38997486144254	2.21524278427364	1.2223181171175	4.01474912672402
eqtl-a-ENSG00000243806	0rr958	DKD	RPL7P18	Weighted mode	3	0.634315172628177	0.245229941611397	0.122580183117935	0.153664487069839	1.11496585818651	1.88573029943991	1.16609957965098	3.04946406317206
eqtl-a-ENSG00000243927	0rr958	DKD	MRPS6	MR Egger	3	0.315285724500823	0.518143365530648	0.651998350419255	-0.700275271939248	1.33084672094089	1.3706508835529	0.496448626604393	3.78424623194981
eqtl-a-ENSG00000243927	0rr958	DKD	MRPS6	Weighted median	3	0.424428308413656	0.223402118948015	0.0574541041653095	-0.0134398447244528	0.862296461551766	1.52871621560127	0.986650066739228	2.3685938374947
eqtl-a-ENSG00000243927	0rr958	DKD	MRPS6	Inverse variance weighted	3	0.469305015176833	0.218415922090614	0.0316601050429835	0.0412098078792293	0.897400222474437	1.59888260784814	1.04207071725864	2.45321699510415
eqtl-a-ENSG00000243927	0rr958	DKD	MRPS6	Simple mode	3	0.306988567813008	0.324028273742944	0.4434287897552	-0.328106848723163	0.942083984349178	1.35932542792068	0.720286053948352	2.56532194239072
eqtl-a-ENSG00000243927	0rr958	DKD	MRPS6	Weighted mode	3	0.383796513780276	0.247225053039533	0.260753566226963	-0.100764590177207	0.86835761773776	1.46784672470948	0.904145852649901	2.38299385096515
eqtl-a-ENSG00000245958	0rr958	DKD	SEPTIN7P14	MR Egger	5	-0.439594782348771	0.47148057699468	0.419922307042611	-1.36369671325834	0.484507148560802	0.644297448891965	0.255713727220654	1.62337472907933
eqtl-a-ENSG00000245958	0rr958	DKD	SEPTIN7P14	Weighted median	5	-0.53525188651149	0.229373014474396	0.0196196427080758	-0.984822994881306	-0.0856807781416746	0.585521786528278	0.373505333441772	0.917887194113422
eqtl-a-ENSG00000245958	0rr958	DKD	SEPTIN7P14	Inverse variance weighted	5	-0.546785885703912	0.211831474538561	0.00984487940943882	-0.961975575799491	-0.131596195608332	0.578807176308383	0.38213719876025	0.876694936878602
eqtl-a-ENSG00000245958	0rr958	DKD	SEPTIN7P14	Simple mode	5	-0.71243903231522	0.435631157331838	0.177301429204412	-1.56627610068562	0.141398036055182	0.490446522553404	0.20882136598683	1.15188304773323
eqtl-a-ENSG00000245958	0rr958	DKD	SEPTIN7P14	Weighted mode	5	-0.537399479281384	0.255673333561838	0.103431368891864	-1.03851921306259	-0.0362797455001813	0.584265673465363	0.353978460741473	0.964370477443399
eqtl-a-ENSG00000253549	0rr958	DKD	CA3-AS1	MR Egger	3	0.688368568646973	0.425642840298463	0.352555336939276	-0.145891398338015	1.52262853563196	1.99046557497587	0.864251557243687	4.58425926104163
eqtl-a-ENSG00000253549	0rr958	DKD	CA3-AS1	Weighted median	3	0.679703368089173	0.247218611638289	0.00597040963673338	0.195154889278127	1.16425184690022	1.97329230393965	1.21549923970995	3.20352525906689
eqtl-a-ENSG00000253549	0rr958	DKD	CA3-AS1	Inverse variance weighted	3	0.678637931884989	0.243887465592826	0.00539275132782478	0.200618499323049	1.15665736444693	1.97119100647556	1.222158428606	3.17928829279692
eqtl-a-ENSG00000253549	0rr958	DKD	CA3-AS1	Simple mode	3	0.676570044408657	0.413780028030861	0.243654343606448	-0.13443881053183	1.48757889934914	1.96711901693894	0.874206369462843	4.42636585819028
eqtl-a-ENSG00000253549	0rr958	DKD	CA3-AS1	Weighted mode	3	0.680237651245585	0.245702476071363	0.109458573592894	0.198660798145714	1.16181450434546	1.97434688247701	1.21976814810232	3.19572667839469
eqtl-a-ENSG00000256581	0rr958	DKD	NLRP9P1	MR Egger	3	-0.351521551188939	0.839604485931539	0.747579441360944	-1.99714634361476	1.29410324123688	0.703616686022457	0.135722035197917	3.64772337909079
eqtl-a-ENSG00000256581	0rr958	DKD	NLRP9P1	Weighted median	3	-0.788027859586767	0.275671450827693	0.00425546834824289	-1.32834390320905	-0.247711815964488	0.454740724102804	0.26491562412899	0.780584862963214
eqtl-a-ENSG00000256581	0rr958	DKD	NLRP9P1	Inverse variance weighted	3	-0.788152778285432	0.280625452723334	0.00497639626531143	-1.33817866562317	-0.238126890947697	0.454683922031213	0.262323011666667	0.788102681652601
eqtl-a-ENSG00000256581	0rr958	DKD	NLRP9P1	Simple mode	3	-1.67739210716083	0.808839851867076	0.173817558767144	-3.26271821682029	-0.0920659975013571	0.186860653722725	0.0382841917201742	0.912044954870616
eqtl-a-ENSG00000256581	0rr958	DKD	NLRP9P1	Weighted mode	3	-0.759470824504712	0.28401123522301	0.116009895797408	-1.31613284554181	-0.202808803467612	0.467913970114148	0.268170355505818	0.816434325915765
